# Supplementary material for: The relationship between college students’ autonomous fitness behavior and mental health literacy: chain mediating effect test
Source: Front Psychol. 2025 Oct 9;16:1665652. doi: 10.3389/fpsyg.2025.1665652 (PMC12546018; doi:10.3389/fpsyg.2025.1665652)
Supplement: Supplementary file 1 [file Table_1.XLSX]

## Sheet: 数据
gender	age	1Fitness is my hobby, and I enjoy doing it	I have good fitness knowledge and fitness skills.	In fitness activities, I always have great energy and physical strength.	I can manage to meet the requirements of the fitness activities I participate in.	Fitness is part of my life.	In fitness activities, I can effectively carry out the expectations.	Fitness activities are beneficial to promoting my academic studies.	I have a great time with my friends during fitness activities.	I feel extremely happy being with other participants during fitness activities.	Fitness activities are conducive to promoting my all-round development.	Fitness activities are an important means to promote my health.	Fitness activities bring me joy and a sense of satisfaction.	I have a strong body in the fitness environment.	I feel confident about my physical appearance.	I have a lot of important things to do, and fitness doesn't even make the list.	In fitness activities, my well-proportioned and muscular physique is attractive.	I have access to safe and convenient fitness equipment around me.	There are often promotions for nationwide fitness or sunshine sports around me.	I often watch sports games either on-site or through TV programs.	In fitness activities, I have the freedom to choose the events I participate in.	Our school often organizes fitness activities.	Exercise for one hour every day.	I often pay attention to sports events in media such as newspapers, magazines, the Internet and TV.	In fitness activities, I have plenty of opportunities and the right to make free choices.	I have a group of friends who share the same hobby of fitness activities.	I often talk with others about and comment on certain major sports events.	When fitness activities are hindered, I take the initiative to make time for them.	My fitness goals are clearly prioritized in terms of primary and secondary objectives.	I will participate in fitness activities regardless of whether others (classmates, peers, friends) do so or not.	13.When my fitness activities are hindered, I actively think about whether to continue participating.	I usually choose fitness programs purposefully based on my own conditions.	I will appropriately adjust the goals based on the progress of fitness activities.	I actively perceive the benefits of fitness activities.	In fitness activities, I go all out and try my hardest.	I made full use of physical education classes to learn fitness knowledge and skills.	I stay focused and take it very seriously during fitness activities.	I often bring my own fitness equipment when participating in fitness activities.	I often reflect on my fitness goals.	I stick to my fitness plan for a long time without others' supervision.	I actively participate in sports clubs, sports associations or fitness activities.	I often go to some paid fitness venues to work out.	I actively invite others to participate in fitness activities.	47.我有一套适合自己的健身方式	X—1.Deal with stress in a good way	2.believe oneself	3.Get good sleep habits	4.Make decisions according to your own will	5.Set guidelines for your actions
1	18	3	3	3	3	3	3	3	3	3	3	3	3	3	3	3	3	3	3	3	3	3	3	3	3	3	3	3	3	3	3	3	3	3	3	3	3	3	3	3	3	3	3	3	4	4	4	4	4
1	17	4	4	4	4	4	4	4	4	4	4	4	4	5	4	5	5	4	4	4	4	4	4	4	4	4	4	4	4	4	4	4	4	4	4	4	4	4	4	4	4	3	4	4	6	6	6	6	6
1	16	4	4	4	4	4	4	4	4	4	4	4	4	4	4	4	4	4	4	4	4	4	4	4	4	4	4	4	4	4	4	4	4	4	4	4	4	4	4	4	4	4	4	4	7	7	7	7	7
1	19	2	2	2	3	2	3	2	4	2	3	2	3	2	3	2	3	4	3	4	3	4	4	4	4	4	4	4	4	4	4	4	4	4	4	4	4	4	4	4	4	4	4	4	6	6	6	6	6
1	18	5	5	5	5	5	5	5	5	5	5	5	5	5	5	5	5	5	5	5	5	5	5	5	5	5	5	5	5	5	5	5	5	5	5	5	5	5	5	5	5	5	5	5	7	7	7	7	7
1	19	3	3	3	3	3	3	5	5	5	5	5	5	4	4	3	4	5	5	5	5	5	5	5	5	5	5	5	5	5	5	5	5	5	5	5	5	5	5	3	5	3	5	5	7	7	7	7	7
1	20	4	4	2	4	3	3	4	4	4	4	4	4	4	2	3	4	4	4	4	4	4	5	4	4	2	2	4	4	4	3	3	3	4	3	3	4	4	4	4	2	4	4	4	6	5	5	5	5
1	19	3	3	3	4	3	3	3	4	3	4	4	4	3	2	3	2	4	4	3	3	4	3	2	3	3	2	3	3	3	3	3	3	3	3	3	3	3	3	3	3	3	3	3	4	4	4	4	4
1	19	4	4	4	4	4	4	4	4	4	4	4	4	4	4	4	4	4	4	4	4	4	4	4	4	4	4	4	4	4	4	4	4	4	4	4	4	4	4	4	4	4	4	4	4	4	4	4	4
1	20	5	5	5	5	5	5	5	5	5	5	5	5	5	5	5	5	5	5	5	5	5	5	5	5	5	5	5	5	5	5	5	5	5	5	5	5	5	5	5	5	5	5	5	7	7	7	7	7
1	18	3	1	3	4	4	4	4	4	4	4	4	4	5	5	3	2	4	4	3	4	5	4	4	4	2	3	5	4	5	5	4	4	4	4	5	5	2	4	4	4	1	4	4	6	6	6	7	4
1	18	3	3	4	4	4	4	4	4	4	4	4	3	3	3	2	3	4	3	5	4	4	3	5	4	3	4	4	4	4	4	4	4	3	4	3	4	3	4	4	3	2	4	4	4	6	6	7	6
1	19	3	2	2	4	3	3	4	4	4	4	4	4	2	3	2	4	4	4	2	4	2	2	2	4	2	2	4	4	2	4	4	4	4	4	4	4	2	3	2	2	2	4	2	7	7	7	7	7
1	19	3	3	3	3	2	2	4	5	4	4	4	4	4	4	4	4	4	4	4	4	4	3	3	3	4	2	4	3	2	2	2	2	2	4	5	5	3	2	2	2	2	4	2	6	6	6	6	6
1	19	2	3	2	4	2	4	5	4	2	5	5	5	3	2	4	2	2	2	2	4	3	2	1	4	2	1	4	4	2	2	4	4	4	4	4	4	2	2	2	2	2	2	3	7	7	7	7	7
1	19	3	3	2	3	3	3	3	3	4	4	4	4	3	4	2	2	4	4	4	3	3	3	3	3	3	3	4	4	4	3	4	3	4	3	3	3	3	3	3	4	3	3	4	6	6	6	6	5
1	18	3	2	2	2	4	4	4	4	4	4	4	4	2	3	2	2	4	4	2	4	4	2	4	4	2	2	4	4	4	4	4	4	4	4	4	4	4	2	2	2	2	2	4	6	6	7	7	6
1	19	3	2	3	4	1	1	4	4	4	4	5	4	3	3	2	2	4	4	4	4	4	2	2	4	2	4	2	2	2	2	5	5	5	5	5	4	2	2	1	1	1	4	3	4	4	3	6	6
1	21	5	5	5	5	5	5	5	5	5	5	5	5	5	5	3	3	5	5	5	5	5	5	5	5	5	5	5	5	5	5	5	5	5	5	5	5	5	5	5	5	5	5	5	7	7	7	7	7
1	20	3	2	2	3	2	2	4	4	4	4	4	4	4	3	2	3	2	2	2	3	4	3	2	4	2	2	3	4	2	4	4	4	4	4	3	4	2	2	2	1	1	3	2	5	6	6	5	5
2	18	3	3	4	4	3	4	4	4	4	4	4	4	3	3	2	3	4	4	4	4	4	4	4	4	4	4	4	4	4	4	4	4	5	4	4	4	4	4	3	4	3	4	4	6	6	6	6	6
1	18	2	2	3	4	3	3	4	5	4	4	5	5	2	2	2	1	1	1	1	4	4	1	1	4	2	2	4	4	2	4	4	5	5	4	4	4	2	4	2	4	2	2	3	3	6	6	6	6
1	19	2	2	2	3	2	4	3	4	3	4	4	3	2	2	3	2	4	3	2	4	4	3	2	3	2	2	3	4	2	3	4	3	3	3	4	3	2	3	2	2	2	2	2	6	4	5	5	5
1	10	3	3	2	2	3	3	3	3	4	4	4	3	2	3	2	2	4	4	2	3	4	3	2	3	2	2	2	2	3	3	4	3	3	3	3	3	4	4	1	1	1	2	2	6	6	6	6	6
1	19	2	2	2	4	2	2	2	4	4	2	4	2	2	2	4	2	4	4	2	4	4	2	2	4	2	2	4	2	2	4	2	2	2	2	2	4	2	4	2	4	2	2	4	2	5	2	2	6
1	19	5	5	5	5	5	5	5	5	5	5	5	5	5	5	5	5	5	5	5	5	5	5	5	5	5	5	5	5	5	5	5	5	5	5	5	5	5	5	5	5	5	5	5	7	7	7	7	7
1	18	4	3	3	2	3	4	3	5	5	5	5	4	2	3	2	2	4	4	3	4	4	3	2	5	5	1	3	4	4	4	5	5	4	4	3	4	3	3	2	3	1	4	5	6	4	7	7	4
1	20	4	4	4	4	4	3	4	5	4	4	4	4	4	4	4	4	4	4	4	4	4	4	4	4	4	4	4	4	4	4	4	4	4	4	4	4	4	4	4	4	4	4	4	6	6	6	6	6
1	21	4	3	3	3	4	3	4	4	4	4	4	4	4	4	2	4	4	3	3	4	3	3	3	4	3	3	4	4	3	4	4	4	4	4	2	4	4	3	3	2	1	3	3	5	5	6	7	6
1	20	3	3	3	3	3	4	3	3	4	4	4	4	4	4	3	4	3	4	4	4	4	4	4	4	4	4	3	4	4	4	4	4	4	4	3	4	4	4	4	4	4	4	4	4	5	5	4	5
1	20	4	4	4	4	4	4	4	4	4	4	4	4	4	4	2	4	4	4	4	4	4	4	4	4	4	4	4	4	4	4	4	4	4	4	4	4	4	4	4	4	4	4	4	5	5	5	5	5
1	22	5	4	5	5	5	5	5	4	2	5	5	5	5	5	5	5	5	4	5	4	4	4	5	5	4	4	4	5	4	5	4	4	5	4	5	5	4	5	5	4	5	4	4	6	7	7	7	6
1	20	5	3	5	5	5	3	5	5	5	5	4	5	4	5	3	5	5	4	5	5	3	2	5	5	5	5	5	5	4	5	5	5	4	5	5	4	5	5	5	5	4	5	5	7	6	6	7	7
1	21	3	3	2	4	2	4	4	5	5	5	3	4	5	3	4	4	4	4	3	5	4	3	3	4	4	2	4	4	3	4	4	3	2	4	5	5	4	5	4	3	4	4	2	7	7	6	7	5
1	20	3	2	2	3	4	2	4	4	4	4	4	4	3	3	4	3	5	5	3	5	5	3	4	5	3	3	4	3	3	4	4	4	4	4	4	4	2	3	2	2	2	2	4	7	7	7	7	7
1	21	2	2	2	2	2	4	4	4	4	4	4	4	4	4	4	4	4	4	4	4	4	4	4	4	4	4	4	4	4	4	4	4	4	4	4	4	4	4	4	4	4	4	4	6	6	6	6	6
1	19	3	3	3	3	4	3	3	3	4	3	4	4	4	3	4	3	4	4	4	4	3	4	4	3	4	3	4	3	4	3	4	3	4	3	4	4	3	3	4	3	4	3	4	4	5	4	5	5
1	18	5	3	4	3	5	5	3	3	1	5	5	5	5	5	2	4	4	4	2	4	3	2	2	3	4	1	3	4	4	3	3	3	3	3	3	3	3	3	3	3	3	3	3	4	4	5	4	4
1	20	4	4	2	3	3	3	4	5	4	5	5	5	4	4	4	4	4	4	4	4	4	4	4	4	4	4	4	3	4	4	4	4	4	4	4	4	3	4	4	3	3	4	2	5	5	5	5	5
1	21	2	2	4	4	3	4	5	5	5	5	5	5	2	2	3	3	4	4	5	5	4	4	5	4	2	5	4	4	2	4	4	5	5	4	2	4	2	4	4	4	1	4	4	5	6	3	6	5
1	19	4	4	4	2	4	4	4	4	4	4	4	4	4	4	4	4	4	4	4	4	4	4	4	4	4	4	4	4	4	4	4	4	4	4	4	4	4	4	4	4	4	4	4	6	6	6	6	6
1	20	3	3	3	4	3	4	4	4	4	4	4	4	4	4	2	3	4	4	4	4	4	4	4	4	4	4	4	4	4	4	4	4	4	4	4	4	4	4	4	4	4	4	4	6	6	6	6	6
1	20	5	3	5	4	5	4	4	3	3	5	4	5	5	5	2	4	5	3	2	4	4	3	2	3	4	2	4	4	5	4	4	4	4	4	5	4	5	3	4	5	5	5	4	6	4	7	6	5
1	20	3	3	3	4	3	3	3	4	4	4	4	4	4	2	2	2	4	4	2	4	4	3	2	4	4	2	3	3	3	3	4	4	4	4	4	4	4	2	3	3	3	3	4	6	6	6	6	6
1	21	4	3	3	4	4	4	4	4	4	4	4	4	3	3	2	3	2	4	4	5	4	3	3	4	4	3	4	4	4	4	4	4	4	4	4	4	3	4	4	3	3	4	3	4	6	6	7	6
1	20	5	4	4	4	4	4	4	4	4	4	4	4	4	4	5	4	2	4	1	4	2	2	2	4	4	1	4	4	4	4	4	4	4	4	4	4	4	4	2	4	3	4	4	5	6	7	6	6
1	20	3	2	4	5	4	3	4	5	5	5	5	5	4	5	3	4	4	5	4	5	5	3	4	5	3	5	4	5	5	3	5	5	5	4	4	5	3	3	4	2	2	4	3	7	7	7	7	7
1	21	3	3	2	4	4	4	4	4	4	4	4	4	4	3	2	3	4	4	4	4	4	4	4	4	4	2	4	4	4	4	4	4	4	4	4	4	4	4	4	2	2	4	4	6	6	6	6	6
1	20	2	3	3	2	1	1	1	1	5	3	3	2	2	3	5	2	4	4	2	4	4	3	3	4	2	3	2	1	1	1	4	4	4	4	3	4	2	2	2	2	2	2	3	6	7	7	7	7
1	20	2	1	3	3	2	2	3	3	3	4	4	4	1	2	4	1	4	4	2	4	4	2	2	4	2	4	3	3	2	2	5	5	4	3	4	4	2	3	2	1	1	4	3	5	5	5	5	5
1	20	2	2	3	2	2	3	3	4	3	4	4	4	2	2	4	1	4	4	2	3	4	2	1	3	1	1	3	2	2	2	4	4	2	4	4	4	2	3	2	2	2	2	2	5	6	6	6	5
1	20	2	2	2	2	2	2	4	4	4	3	3	3	3	2	3	2	2	4	2	4	3	2	3	4	2	2	2	4	3	3	4	4	3	3	3	4	2	3	3	2	2	2	3	4	5	3	5	5
1	19	4	4	4	4	4	4	4	4	4	4	4	4	4	4	4	4	4	4	3	4	3	2	2	4	2	2	4	4	4	4	4	4	4	4	4	4	2	4	3	2	2	4	2	6	6	6	6	6
1	20	3	2	2	4	3	3	4	3	4	4	4	4	2	2	3	2	4	4	2	4	4	1	2	4	1	1	2	4	2	3	3	4	2	4	2	2	4	4	2	2	2	2	3	5	6	6	6	6
1	19	3	2	3	2	2	3	3	4	4	4	4	4	4	3	3	2	3	3	2	3	3	2	2	4	2	2	2	3	3	3	4	4	4	3	3	2	2	3	3	2	2	3	3	5	6	5	6	6
1	20	2	4	4	4	2	3	3	4	2	4	4	4	4	4	2	4	4	4	2	4	4	4	2	4	4	4	4	4	4	4	4	4	4	4	4	4	2	4	4	2	2	4	4	6	6	6	6	6
1	22	3	3	3	3	3	4	4	4	3	3	3	3	3	1	3	3	3	3	3	3	3	3	3	3	3	3	3	3	3	3	4	3	4	4	3	4	3	3	3	3	3	4	3	4	4	4	4	4
1	20	3	3	4	4	3	4	3	4	3	4	4	4	4	3	2	3	4	4	2	4	4	2	2	4	4	3	4	4	3	4	4	4	4	5	4	4	3	4	4	3	2	3	4	6	6	5	5	7
1	20	4	3	4	4	4	3	3	5	4	4	4	4	4	2	2	3	2	4	2	4	4	2	2	4	3	2	4	4	4	4	4	4	4	4	4	5	3	4	4	4	2	4	4	6	6	4	4	5
1	19	3	2	2	3	2	3	4	4	4	4	5	5	2	2	3	2	4	4	3	4	4	3	3	3	2	3	4	4	3	4	4	4	4	3	4	4	4	4	3	3	2	2	3	4	4	4	4	4
1	19	4	4	3	3	4	3	4	3	4	3	4	3	4	3	4	3	4	3	3	4	4	3	4	4	4	4	4	3	3	4	4	3	3	4	4	3	4	3	4	3	3	4	4	5	4	5	4	5
1	18	4	3	4	4	2	4	3	4	4	4	4	4	4	4	4	4	4	4	4	4	4	4	4	4	4	4	4	4	4	4	4	4	4	4	4	4	4	4	4	4	4	4	4	5	2	5	5	5
1	19	3	3	2	3	3	3	4	4	4	4	4	4	4	4	4	4	4	4	4	4	4	4	4	4	4	4	4	4	4	4	4	4	4	4	4	4	4	4	4	4	4	4	4	6	6	6	6	6
1	19	3	2	2	2	4	4	4	3	3	3	4	3	2	3	3	3	3	4	3	3	3	4	3	3	2	2	4	2	3	3	3	3	2	3	4	3	3	4	3	2	3	3	2	5	4	5	5	5
1	19	4	4	4	4	4	4	4	4	4	4	4	4	4	4	4	4	2	3	2	4	3	3	3	3	3	2	4	4	4	4	3	3	3	3	3	3	3	3	3	3	4	4	4	7	7	7	5	6
1	19	3	2	4	4	3	4	4	4	4	4	5	5	2	3	2	4	5	4	4	4	4	2	4	4	4	3	3	4	2	4	4	4	5	4	5	3	4	3	4	5	2	4	3	7	7	6	6	7
1	18	3	4	5	5	1	5	1	5	5	5	5	5	5	5	5	5	5	5	5	5	5	3	5	5	5	3	5	5	5	5	5	5	5	5	5	5	5	5	4	4	5	5	5	7	7	7	7	7
1	19	1	1	2	1	2	1	1	1	1	1	1	1	1	1	5	1	2	3	3	3	3	3	3	3	3	3	3	3	3	3	3	3	3	3	3	3	3	3	3	3	3	3	3	4	4	4	4	4
1	19	3	2	2	4	2	2	4	4	4	4	4	4	4	4	4	2	4	2	4	4	4	4	4	4	4	4	4	4	2	4	4	4	4	3	2	4	2	2	2	2	2	2	2	3	3	3	3	3
1	17	4	4	4	4	4	4	4	4	4	4	4	4	4	4	2	4	4	4	4	4	4	3	4	4	4	4	4	4	4	4	4	4	4	4	4	4	4	4	4	4	4	4	4	5	6	6	6	6
1	18	4	4	3	4	3	4	4	4	4	4	4	4	4	2	3	2	5	5	5	5	5	5	5	5	5	5	4	4	3	4	4	4	4	4	3	4	4	4	3	4	2	4	4	6	6	6	6	6
1	19	3	3	3	3	3	3	4	4	4	4	4	4	4	4	3	4	4	4	4	4	4	4	4	4	3	2	4	4	4	4	4	4	4	4	4	4	4	4	3	3	2	4	3	6	6	6	6	7
1	18	3	2	4	4	4	3	4	5	4	4	4	4	3	3	2	3	5	4	2	4	3	3	2	3	3	2	3	4	4	4	4	4	3	4	3	4	3	3	2	2	1	5	3	5	6	7	7	5
1	18	3	3	3	4	3	2	3	4	4	3	4	3	2	2	3	3	4	4	4	4	4	4	2	4	4	2	2	4	3	4	4	4	3	2	4	3	2	4	2	2	2	4	4	6	6	3	3	6
1	18	2	3	3	3	4	3	3	4	3	3	3	3	4	3	4	3	4	3	4	3	4	2	3	3	3	4	4	3	2	4	3	2	3	4	4	4	3	3	3	3	2	4	3	4	4	4	5	6
1	18	1	1	1	4	4	4	3	5	4	3	3	4	2	1	4	1	5	5	2	2	5	2	2	2	3	2	2	2	1	3	4	4	4	2	4	2	1	3	1	5	1	1	3	6	4	6	6	2
1	18	4	4	4	4	4	4	4	4	4	4	4	4	4	4	4	4	4	4	3	4	4	3	3	4	4	3	3	4	4	4	4	4	4	4	4	4	4	3	3	3	2	4	3	6	6	6	6	5
1	20	2	2	3	3	3	3	3	3	4	3	3	3	3	2	4	2	4	4	2	3	3	3	3	3	3	2	3	3	3	3	3	3	3	3	4	4	2	4	2	2	2	3	3	5	6	6	5	5
1	19	2	2	1	4	2	3	4	4	4	4	4	4	3	4	4	2	2	4	4	4	4	2	4	2	1	4	1	4	1	1	2	2	2	2	3	2	2	2	2	2	2	2	2	6	6	6	6	6
1	19	3	3	4	4	4	3	4	4	4	4	4	4	3	4	3	2	4	4	4	4	4	5	4	4	3	3	4	5	3	4	4	2	3	2	3	3	3	3	2	4	2	3	2	6	7	7	7	7
1	19	3	2	3	4	4	4	4	4	5	5	4	5	4	2	5	3	4	4	2	4	5	2	3	3	2	2	4	4	4	4	3	4	4	4	4	4	4	4	2	2	1	2	2	4	6	7	7	7
1	19	3	4	3	4	2	2	2	4	4	4	4	3	3	2	4	1	3	3	4	4	3	3	2	2	2	2	1	4	3	2	4	4	3	3	5	3	3	3	1	1	1	3	3	4	5	5	6	5
1	19	3	3	4	4	3	2	2	4	4	4	3	3	2	2	3	2	5	4	2	3	4	2	3	2	4	2	4	4	2	3	3	4	3	3	4	3	2	3	2	2	2	2	2	5	6	4	5	6
1	19	3	4	4	3	3	4	4	3	3	4	4	3	3	4	4	3	3	4	4	3	4	3	4	3	4	3	4	3	4	3	4	3	4	3	4	3	4	4	3	4	3	4	3	5	4	5	4	5
1	19	4	4	4	4	4	4	4	4	4	4	3	4	3	4	3	4	4	4	4	4	3	3	4	3	4	3	3	4	4	4	3	4	4	3	4	4	4	4	3	4	4	4	4	5	4	5	5	4
1	20	1	2	1	1	1	1	4	4	2	2	1	1	2	3	3	3	2	3	2	2	3	2	3	3	3	2	3	2	3	3	3	3	2	2	3	1	2	2	3	2	2	3	2	4	4	2	3	4
1	20	4	4	4	4	4	4	4	4	4	4	4	4	4	4	5	2	5	5	5	5	5	5	5	5	5	5	5	5	5	5	5	5	5	5	5	5	5	5	5	5	5	5	5	7	7	7	7	7
1	19	4	2	3	4	4	3	4	4	4	4	4	4	3	3	2	4	2	2	2	4	3	2	4	4	2	2	3	4	4	3	4	4	4	4	4	4	4	4	4	4	4	4	2	5	3	6	7	5
1	19	3	3	4	5	5	3	3	5	5	4	4	4	3	3	2	3	4	3	3	3	4	2	3	4	5	5	3	4	4	3	4	3	4	4	4	4	4	3	3	5	1	4	3	6	6	6	6	6
1	21	1	1	3	2	2	2	3	3	3	3	3	3	3	5	5	5	5	5	5	5	5	5	5	5	5	5	5	5	5	5	5	5	5	5	5	5	5	5	5	5	5	5	5	7	7	7	7	7
1	20	3	2	3	3	4	4	4	4	4	4	4	4	3	4	4	3	4	4	4	4	4	3	4	4	4	3	4	4	4	4	4	4	4	4	4	3	3	4	3	3	3	4	4	5	5	5	5	5
1	20	3	3	1	3	2	2	3	3	4	3	4	4	2	2	3	2	4	4	4	4	4	3	4	4	2	4	3	3	2	3	2	2	2	4	2	4	3	3	2	2	2	4	2	6	5	7	7	5
1	19	3	3	3	3	2	2	4	4	3	4	4	4	4	4	3	3	4	4	4	4	4	4	4	4	3	4	4	4	3	4	4	3	4	4	4	4	4	5	4	3	1	4	3	5	5	6	7	7
1	20	3	3	2	3	4	4	4	4	4	4	4	4	3	4	2	3	4	4	3	4	4	3	4	4	3	3	4	4	4	3	4	4	3	3	4	4	4	4	4	3	3	4	4	5	6	6	6	5
1	19	3	3	2	3	4	4	4	4	3	4	4	4	4	4	2	3	4	4	4	3	4	4	2	4	4	5	4	4	4	2	4	2	4	4	4	4	1	2	4	4	2	2	2	5	6	5	6	6
2	20	4	3	4	3	4	3	4	3	3	3	3	4	2	1	3	4	2	2	3	2	4	2	5	2	3	3	3	3	2	4	1	4	2	3	3	3	2	4	2	3	3	2	3	3	4	4	4	6
1	18	2	2	2	2	2	2	2	2	2	2	2	2	2	2	4	2	4	4	2	2	3	3	2	4	3	4	2	2	2	2	2	2	2	2	4	3	2	2	2	2	2	2	2	5	5	5	5	5
1	20	2	3	2	2	2	2	2	2	2	3	4	2	1	1	3	1	4	4	2	2	4	3	2	2	1	1	1	2	1	2	1	1	1	1	2	4	2	2	1	1	1	3	1	5	5	5	5	5
1	20	3	3	4	4	4	4	4	4	4	4	4	4	4	4	3	4	4	4	4	4	4	4	4	4	4	3	4	4	4	4	4	4	4	4	4	3	3	3	4	4	4	4	4	6	6	6	6	6
1	20	4	2	2	4	4	4	3	2	4	4	3	4	1	1	2	1	4	3	2	5	2	2	2	5	4	2	4	4	4	3	4	4	2	4	3	3	4	2	5	1	1	4	3	3	6	7	7	6
1	20	3	2	2	2	2	2	4	4	3	4	4	4	3	2	4	3	3	3	3	4	3	2	4	4	2	3	3	3	3	3	3	3	4	3	4	4	2	4	2	2	2	4	3	5	5	5	5	6
1	20	2	4	1	2	2	2	3	2	3	5	2	2	3	2	4	1	4	4	4	3	4	4	3	4	4	4	3	3	2	2	2	2	2	2	3	3	2	2	2	2	2	1	1	7	6	6	6	6
1	20	3	3	4	4	2	3	4	4	4	4	4	4	4	2	2	2	4	4	4	4	4	4	4	4	3	4	4	4	3	3	4	4	4	4	4	4	3	4	2	3	2	4	3	7	7	7	7	7
1	20	3	3	2	4	4	3	4	5	4	5	5	5	4	3	2	3	4	4	4	4	5	4	5	4	4	4	4	4	5	4	3	4	4	5	4	4	4	5	3	3	2	3	4	4	5	6	6	4
1	20	2	2	2	2	2	2	3	4	4	4	4	3	2	3	2	2	4	3	2	4	2	2	3	4	2	2	2	4	2	3	2	3	4	2	2	3	3	4	2	2	2	2	2	4	4	4	4	4
1	19	4	4	3	3	4	4	4	4	4	4	4	4	4	4	2	4	4	4	4	4	4	4	4	4	4	4	4	4	4	4	4	4	4	4	4	4	4	4	4	4	4	4	4	6	6	6	6	6
1	21	3	2	3	3	3	3	3	3	3	3	3	3	3	3	3	3	3	3	3	3	3	3	3	3	3	3	3	3	3	3	3	3	3	3	3	3	3	3	3	3	3	3	3	4	4	4	4	4
1	19	3	3	3	4	4	4	4	4	4	4	4	4	4	4	4	4	4	4	4	4	4	4	4	4	4	4	4	4	4	4	4	4	4	4	4	4	4	4	4	4	4	4	4	6	6	6	6	6
2	20	2	2	2	2	2	2	2	2	2	3	4	2	2	2	4	2	4	4	2	4	3	2	2	4	2	2	2	2	2	2	2	2	2	2	2	3	2	2	2	2	2	2	2	3	4	4	4	4
1	20	2	2	2	3	2	3	2	3	3	3	4	3	3	2	4	3	3	3	4	3	3	2	2	3	2	3	3	3	3	3	4	4	3	3	3	4	4	3	2	2	2	2	2	6	6	6	6	6
2	21	2	3	3	4	2	5	1	2	2	4	3	3	1	1	5	1	5	5	1	4	5	2	1	3	1	1	1	3	3	1	5	5	5	5	5	5	3	3	4	1	1	1	3	7	7	7	7	7
1	21	4	4	4	4	4	4	4	4	4	4	3	4	4	4	4	5	4	5	4	4	4	4	5	4	4	5	4	5	4	5	4	4	4	4	4	5	5	5	4	5	4	4	5	5	6	5	6	5
1	19	5	5	5	5	5	5	5	5	5	5	5	5	5	5	5	5	5	5	5	5	5	5	5	5	5	5	5	5	5	5	5	5	5	5	5	5	5	5	5	5	5	5	5	7	7	7	7	7
1	22	3	3	3	3	3	4	4	4	4	4	4	4	4	4	4	4	4	4	4	4	4	4	4	4	4	4	4	4	4	4	4	4	4	4	4	4	3	4	4	4	2	4	4	5	5	5	5	5
2	22	3	3	2	2	2	2	4	2	4	4	4	4	2	2	2	2	2	4	2	2	4	4	2	4	4	2	2	2	2	2	2	4	4	2	4	4	4	2	2	2	2	2	2	4	5	5	6	6
1	18	4	4	4	4	4	4	4	4	4	4	4	4	4	4	4	4	5	5	5	5	5	4	4	5	4	4	4	4	4	4	4	4	4	4	4	4	4	4	4	4	4	4	4	6	6	6	6	6
1	19	2	2	2	2	2	2	2	2	3	3	3	3	4	4	4	4	4	4	4	4	4	4	4	4	4	4	4	4	4	4	4	4	4	4	4	4	4	4	4	4	4	4	4	5	5	6	5	6
1	19	4	4	4	4	4	3	4	4	4	4	4	4	4	4	3	3	3	4	3	3	4	3	3	4	4	4	4	3	4	4	4	3	3	4	4	4	4	4	4	3	4	4	4	5	5	6	6	5
1	19	5	5	5	5	5	5	5	5	5	5	5	5	5	5	5	5	5	5	5	5	5	5	5	5	5	5	5	5	5	5	5	5	5	5	5	5	5	5	5	5	5	5	5	7	7	7	7	7
1	19	3	3	2	4	4	4	4	4	4	4	4	4	4	4	5	3	4	4	2	4	4	4	4	4	4	2	4	4	4	4	4	4	4	4	4	4	3	4	4	2	1	4	4	6	6	6	6	5
1	18	3	4	4	3	4	4	5	5	5	5	5	4	3	2	4	3	4	4	3	4	4	4	3	4	4	3	3	4	4	4	4	3	4	4	4	4	3	4	4	4	1	3	4	6	6	6	6	6
1	20	2	2	3	3	2	2	3	3	4	4	4	4	2	2	3	2	3	2	3	3	4	3	3	4	3	3	3	3	2	2	4	4	3	4	4	4	2	3	3	2	2	2	2	4	4	4	5	6
1	18	4	5	5	5	5	5	5	5	5	5	5	5	1	3	4	1	5	5	5	5	5	3	4	5	3	3	5	5	5	5	5	5	5	5	5	5	5	5	5	3	4	4	5	7	7	7	7	7
1	19	4	4	4	4	4	4	4	4	4	4	4	4	4	4	2	3	4	4	4	4	4	4	4	4	4	4	4	4	4	4	4	4	4	4	4	4	4	4	4	4	4	4	4	7	7	7	7	7
1	19	3	2	4	4	3	4	4	4	4	4	4	4	3	3	2	2	4	5	4	5	4	3	3	4	4	2	4	4	4	4	4	4	4	4	4	4	2	3	3	2	1	4	3	6	6	6	6	6
1	17	2	3	2	3	3	4	3	4	4	4	4	4	4	4	4	4	4	3	4	4	4	4	4	4	4	4	4	4	3	4	4	4	4	4	3	4	4	4	4	4	4	4	4	4	4	4	4	5
1	19	4	4	3	4	3	4	4	4	4	4	4	4	4	4	3	4	4	4	4	4	4	4	4	4	4	4	4	4	4	4	4	4	4	4	4	4	4	4	3	4	2	4	4	6	6	6	6	6
1	20	2	2	3	4	2	4	3	4	4	4	4	4	4	3	2	2	4	4	4	4	4	3	3	3	3	5	3	4	2	2	4	4	2	3	4	4	2	2	2	2	2	2	2	6	6	6	6	6
1	19	4	5	5	4	3	4	3	4	3	4	3	3	3	4	3	4	3	4	3	3	3	5	4	3	5	4	3	4	4	3	3	4	3	3	3	3	4	4	3	4	3	5	4	5	7	7	5	5
1	19	3	3	3	4	4	4	3	4	4	4	4	4	3	3	2	3	3	4	2	4	4	4	2	4	4	2	3	4	4	4	4	4	4	5	4	4	2	4	2	4	2	4	3	6	6	4	5	6
1	18	3	3	4	3	3	3	4	3	3	4	4	4	4	4	4	4	3	2	1	3	3	3	3	4	3	3	3	4	4	4	4	4	4	3	3	4	3	3	4	3	1	3	3	4	5	5	5	5
1	19	4	4	4	4	4	4	4	4	4	4	4	4	4	4	4	3	4	4	4	4	4	4	4	4	3	5	4	4	4	4	4	4	4	4	4	4	4	4	4	4	4	4	4	6	6	6	6	5
1	18	1	2	3	2	2	3	2	3	2	4	4	4	3	3	2	3	3	4	2	3	3	2	3	4	2	3	3	2	3	3	3	3	4	3	2	4	3	2	4	2	2	4	3	4	3	5	5	5
1	20	3	3	4	4	3	4	5	5	5	5	5	5	4	4	2	3	5	5	3	4	4	5	3	4	4	2	4	4	4	4	4	4	4	4	4	4	2	4	3	2	2	4	2	6	6	6	6	6
1	19	3	2	4	4	1	4	3	4	4	4	4	4	5	3	2	1	1	1	1	4	4	1	1	4	4	1	4	5	3	3	3	4	4	4	5	4	3	3	4	5	2	5	3	7	7	7	7	6
1	20	4	2	2	3	3	3	4	5	5	5	5	5	4	2	2	2	4	4	4	4	4	3	3	4	5	3	3	4	4	4	4	4	4	4	4	4	1	4	3	4	1	4	3	5	5	5	5	6
1	18	2	3	3	3	3	4	3	4	3	3	3	3	2	3	2	2	3	4	2	4	4	5	3	4	4	2	3	4	3	3	4	4	4	4	4	4	4	3	4	3	3	3	3	6	6	7	7	7
1	19	4	4	3	3	4	4	4	4	4	4	4	4	4	4	2	4	4	4	4	4	4	4	4	4	4	2	3	3	4	4	3	4	3	4	3	4	3	4	4	3	1	1	4	6	6	6	6	7
1	18	3	2	2	4	2	3	4	4	4	5	5	5	2	3	2	2	4	4	2	4	3	3	2	4	4	2	4	4	4	4	4	4	4	4	4	4	4	4	2	2	2	4	3	7	7	7	7	7
1	19	3	4	3	3	4	4	4	4	4	4	4	4	4	3	4	3	4	4	4	4	4	4	4	4	4	4	4	4	4	4	4	4	4	4	4	4	4	4	3	4	2	4	3	5	5	6	6	6
1	19	3	4	5	4	5	4	5	5	5	5	5	5	3	2	2	2	4	4	3	3	3	4	4	4	5	4	5	4	4	4	4	4	4	4	4	4	2	3	4	5	2	5	3	6	6	6	6	6
1	18	2	2	2	2	3	3	5	5	5	5	5	5	2	1	2	4	4	4	4	4	4	4	2	4	4	4	4	4	4	4	4	4	4	4	4	4	4	4	4	4	4	4	4	5	5	5	5	5
1	18	2	2	2	3	2	3	4	4	4	4	4	4	4	4	3	3	4	4	3	4	4	4	4	4	3	4	4	4	3	4	4	4	4	4	4	4	4	4	3	2	2	4	3	6	6	6	6	6
1	19	3	3	3	3	3	3	4	4	4	4	4	4	4	3	3	3	3	3	3	3	3	3	3	4	4	3	3	3	3	3	3	3	3	3	3	3	3	3	3	3	2	2	4	5	5	5	5	5
1	18	2	3	4	4	3	3	3	4	3	4	4	4	3	2	3	2	2	3	3	3	4	4	3	3	4	3	3	4	3	3	3	3	3	4	4	4	2	3	3	2	2	2	4	6	6	6	5	5
1	19	4	4	4	4	4	4	3	4	4	4	4	3	3	3	3	4	4	4	4	4	4	3	4	4	4	4	3	3	3	3	4	4	4	4	4	4	4	4	3	3	3	4	4	5	5	6	6	5
1	19	2	3	1	3	3	3	3	4	4	4	4	4	3	1	4	3	4	3	1	4	2	1	1	4	2	1	3	3	3	3	3	3	3	3	4	4	3	1	1	2	1	4	3	5	6	6	7	7
1	18	4	3	4	3	4	2	4	5	5	5	5	5	4	5	2	3	4	5	4	4	5	4	3	4	4	3	4	3	2	4	3	3	2	4	4	4	5	3	2	2	1	5	2	5	6	7	7	7
1	18	4	4	4	4	4	4	4	4	4	4	4	4	4	3	2	3	4	4	4	4	4	4	4	4	4	3	4	4	4	4	4	4	4	4	4	4	4	4	4	4	4	4	4	6	6	6	6	6
1	19	3	3	3	3	3	3	3	3	3	3	3	3	3	2	3	2	4	3	3	4	2	2	2	3	2	2	2	3	2	3	4	4	2	3	3	3	2	2	2	2	2	2	2	6	6	6	6	6
1	19	3	2	2	3	3	3	4	4	4	4	4	4	4	4	5	3	4	4	4	4	3	2	3	4	3	3	3	3	3	3	3	3	3	3	3	3	3	3	3	3	3	3	3	6	5	6	6	6
1	18	3	2	2	3	3	2	4	4	4	4	4	4	1	2	3	1	4	4	2	4	4	2	4	4	2	2	3	3	3	3	4	4	4	4	4	4	4	4	2	2	2	4	2	6	6	3	7	7
1	19	2	2	2	2	3	3	4	4	4	4	4	4	2	2	2	2	4	4	2	2	4	1	2	3	2	2	3	3	3	3	2	2	2	2	3	3	3	3	3	3	3	3	3	7	7	7	7	6
1	19	1	1	3	3	1	3	3	3	3	4	4	3	1	3	5	1	5	5	3	3	2	2	1	3	2	3	3	3	2	3	4	4	4	3	4	4	4	3	1	1	1	2	3	5	7	5	5	4
1	19	4	4	3	4	4	4	4	4	4	4	4	4	4	4	4	4	3	4	4	4	4	4	4	4	4	4	3	3	4	4	4	4	4	4	4	4	4	4	4	4	4	4	4	7	7	7	7	7
1	18	4	4	4	4	4	4	4	4	4	4	4	4	4	4	4	4	4	4	4	4	4	4	4	4	4	4	4	4	4	4	4	4	4	4	4	4	4	4	4	4	4	4	4	6	6	6	6	6
1	19	5	5	5	5	4	4	4	4	5	5	5	5	4	4	4	4	5	5	5	5	5	5	5	5	5	5	5	5	5	5	5	5	5	5	5	5	5	5	5	5	5	5	5	7	7	7	7	7
1	19	4	3	4	4	4	4	4	4	4	4	4	5	4	4	2	2	4	4	3	4	4	4	4	4	4	2	4	4	4	4	4	4	4	4	4	4	4	4	4	4	4	4	4	5	5	6	6	5
1	19	2	3	2	4	2	4	4	4	4	4	5	4	2	2	5	1	4	2	2	4	4	1	1	4	2	2	2	4	2	3	4	4	4	4	5	5	2	4	2	2	1	4	1	5	7	5	3	5
1	19	4	3	4	3	4	4	4	4	5	5	5	5	4	4	2	3	4	4	4	4	4	4	4	4	3	4	4	4	3	4	4	4	4	4	4	4	4	4	4	4	4	4	4	7	7	7	7	7
1	20	4	4	4	4	3	3	4	4	4	4	4	4	4	4	4	4	3	3	4	4	3	3	4	4	4	4	3	3	3	3	3	3	3	3	3	4	4	3	3	4	1	4	3	5	6	6	6	6
1	19	3	1	1	4	3	3	2	5	5	5	5	5	1	2	5	2	5	5	4	5	4	2	1	5	4	1	5	4	2	5	5	5	5	4	5	5	5	5	2	2	2	4	2	5	7	7	7	2
1	19	3	2	3	4	2	3	4	5	5	4	5	5	3	2	4	1	3	4	2	4	5	3	2	4	4	4	3	4	4	4	4	4	3	2	3	3	2	3	4	4	2	4	1	4	3	3	3	3
1	18	2	2	2	2	2	2	2	2	2	2	2	2	2	4	4	2	4	4	2	2	3	2	2	3	2	2	2	2	2	2	2	2	2	2	2	2	4	2	2	2	2	2	2	3	4	4	4	3
1	19	4	3	2	4	4	4	4	4	4	4	4	4	3	3	5	2	4	2	2	4	3	3	2	4	4	2	4	4	4	4	4	4	4	4	4	4	4	4	4	2	1	5	4	5	5	5	6	5
1	20	2	2	3	3	3	2	4	3	3	4	4	4	2	2	3	2	2	4	2	4	5	5	4	3	4	2	3	4	3	3	4	4	4	3	4	3	1	4	2	2	2	2	5	4	4	4	4	4
1	18	3	2	3	3	4	3	3	4	4	4	4	4	3	2	2	3	2	4	3	4	3	2	2	4	3	1	3	4	3	3	2	3	4	3	2	3	2	3	3	3	1	4	3	6	5	7	7	6
1	18	4	4	4	4	4	4	3	5	4	4	5	5	4	4	5	3	4	4	3	4	4	4	3	4	5	4	3	4	4	3	4	4	4	4	4	4	2	3	3	4	1	4	3	5	6	6	7	6
1	17	2	2	2	2	2	2	2	2	2	2	2	2	2	2	2	2	2	2	2	2	2	2	2	2	2	2	2	2	2	2	2	2	2	2	2	2	2	2	2	2	2	2	2	5	5	5	5	5
1	19	2	1	2	3	4	4	5	5	5	5	5	5	2	3	5	2	4	4	3	5	4	4	2	4	5	2	4	4	3	3	4	4	5	5	4	5	4	5	2	2	1	3	4	7	7	7	7	7
1	19	4	4	4	4	4	4	4	4	4	4	4	4	4	4	4	4	4	4	4	4	4	4	4	4	4	4	4	4	4	4	4	4	4	4	4	4	4	4	4	4	4	4	4	6	6	6	6	6
1	19	4	4	4	4	4	4	4	4	4	4	4	4	4	4	4	4	4	4	4	4	4	4	4	4	4	4	4	4	4	4	4	4	4	4	4	4	4	4	4	4	4	4	4	5	5	5	5	5
1	21	4	4	4	4	4	3	4	5	5	4	4	5	4	4	5	4	4	4	5	4	5	4	4	5	4	5	4	5	4	5	4	5	4	5	4	5	1	5	5	4	5	5	4	7	6	6	7	7
1	19	3	3	3	3	3	3	3	3	3	3	3	3	3	3	3	3	3	3	3	3	3	3	3	3	3	3	3	3	3	3	3	3	3	3	3	3	3	3	3	3	3	3	3	4	4	4	4	4
1	20	3	2	4	3	3	3	4	4	4	4	3	4	4	3	2	4	3	3	3	4	4	3	3	4	3	2	3	3	3	3	3	3	3	3	3	3	3	3	3	3	3	3	3	4	4	4	4	4
2	19	3	3	2	3	3	2	2	2	3	3	2	3	2	3	3	2	2	2	2	3	2	3	3	3	3	3	3	3	3	3	3	3	3	3	3	3	3	3	3	3	3	3	3	4	4	4	4	4
1	20	3	3	2	4	4	4	3	4	5	5	5	5	4	2	2	3	4	4	2	4	4	3	2	4	4	3	4	4	4	4	4	4	4	4	4	4	4	4	4	4	4	4	5	6	6	6	6	6
1	20	1	1	1	1	1	1	1	1	1	1	1	1	1	3	4	1	1	4	1	1	4	3	1	1	1	2	1	1	1	1	1	1	1	1	1	1	1	1	1	1	1	1	1	7	7	7	7	7
2	20	5	5	5	5	5	5	5	5	5	5	5	5	5	5	5	5	5	5	5	5	5	5	5	5	5	5	5	5	5	5	5	5	5	4	3	4	4	3	4	3	4	3	5	7	5	7	5	7
1	21	3	3	3	3	3	3	3	3	3	3	3	3	3	3	3	3	3	3	3	3	4	3	4	3	3	3	3	3	3	3	3	3	3	3	3	3	3	3	3	3	2	3	3	5	5	6	6	6
1	19	4	4	4	4	4	4	3	4	4	4	4	4	4	4	4	4	4	4	4	4	4	4	4	4	4	4	4	4	4	4	4	4	3	4	4	4	4	4	4	4	3	4	4	5	5	6	5	5
1	20	4	4	4	4	4	4	4	4	4	4	4	4	4	4	4	4	4	4	4	4	4	4	4	4	4	4	4	4	4	4	4	4	4	4	4	4	4	4	4	4	4	4	4	5	5	5	5	5
2	19	5	5	5	5	5	5	5	5	5	5	5	5	5	5	5	5	5	5	5	5	5	5	5	5	5	5	5	5	5	5	5	5	5	5	5	5	5	5	5	5	5	5	5	7	7	7	7	7
2	20	4	4	4	4	4	4	4	4	4	4	4	4	4	4	4	4	4	4	4	4	4	4	4	4	4	4	4	4	4	4	4	4	4	4	3	3	3	3	3	3	3	3	3	4	4	4	4	4
1	20	4	4	4	4	4	4	4	4	4	4	4	4	4	4	4	2	4	4	4	4	4	4	4	4	4	4	3	3	3	3	3	3	3	3	3	3	3	3	3	3	3	2	3	4	4	4	4	4
1	20	4	4	4	4	4	4	4	4	4	4	4	4	4	4	4	4	2	3	4	4	4	3	4	4	4	3	4	4	4	4	4	4	4	5	4	5	3	5	5	3	1	5	5	6	6	5	6	6
1	19	4	4	4	4	4	4	4	4	4	4	4	4	4	4	4	4	4	4	4	4	4	4	4	4	4	4	4	4	4	4	4	4	4	4	5	5	5	5	4	4	4	4	4	6	6	5	5	6
1	20	2	2	3	4	4	4	4	4	4	4	4	4	4	4	4	4	4	4	4	4	4	4	4	4	2	4	3	4	4	4	4	4	4	4	4	4	4	4	4	4	4	4	4	6	6	6	6	6
1	19	3	3	4	4	3	3	4	4	5	5	5	5	5	5	2	3	3	3	3	4	3	3	3	4	2	2	4	4	4	4	4	4	4	4	4	4	2	4	3	5	1	2	3	7	7	7	7	7
2	20	4	4	4	4	4	4	4	4	4	4	4	4	4	4	4	4	4	4	4	4	4	4	3	4	4	4	4	4	4	4	4	4	4	4	4	4	4	4	4	4	4	4	4	5	4	5	6	5
2	20	5	5	5	5	5	5	5	5	5	5	5	5	5	5	5	5	5	5	5	5	5	5	5	5	5	5	5	5	5	5	5	5	5	5	5	5	5	5	4	4	5	5	5	6	7	6	7	7
1	19	3	3	3	3	2	2	4	4	4	2	2	2	4	2	3	2	2	4	4	4	3	3	4	4	3	2	4	5	2	4	4	4	4	3	4	4	2	3	2	2	2	2	2	5	6	5	7	4
1	19	3	2	3	4	3	3	5	5	4	4	4	5	3	2	4	2	2	4	2	4	4	2	2	3	3	2	3	3	2	4	4	4	3	3	4	4	2	4	3	2	2	3	3	5	5	6	6	5
1	20	4	4	4	4	4	4	4	4	4	4	4	4	4	4	4	4	4	4	4	4	4	4	4	4	4	4	4	4	4	4	4	4	4	4	4	4	4	4	4	4	4	4	4	5	5	5	5	5
1	19	3	3	4	4	3	4	4	4	4	4	4	4	3	3	2	2	2	4	4	4	3	3	3	4	4	3	4	4	3	4	3	4	4	4	4	4	3	4	4	4	2	4	3	5	6	5	5	6
1	20	2	3	3	2	3	4	3	2	4	3	2	3	4	4	3	2	3	4	2	3	3	4	2	3	4	2	3	2	4	3	4	4	2	3	4	3	2	2	2	2	3	2	3	4	3	6	5	5
1	20	3	3	4	4	5	4	5	3	4	5	5	5	3	3	2	2	5	5	3	5	5	4	3	5	3	2	3	4	3	5	5	5	5	5	5	5	5	3	3	1	1	5	5	7	7	7	7	4
1	20	4	4	4	4	4	4	4	4	4	4	4	4	4	3	4	3	4	4	4	4	4	4	4	4	4	4	4	4	4	4	4	4	4	4	4	4	4	4	4	4	1	3	3	5	5	6	6	6
2	21	3	2	2	2	2	2	4	4	4	4	4	3	2	2	2	2	3	2	4	2	2	2	2	2	2	2	2	2	2	2	2	2	2	2	2	2	2	2	2	2	2	2	2	6	6	6	6	6
1	20	3	2	4	2	4	2	3	4	4	4	4	4	4	3	3	2	4	3	2	4	2	2	2	4	2	2	2	4	2	2	4	4	4	4	4	4	4	2	2	2	1	4	4	6	6	4	4	6
1	20	1	2	2	3	2	2	3	2	2	3	4	3	3	2	2	2	2	2	1	2	3	2	2	2	3	2	2	3	1	3	3	3	3	2	2	2	2	2	2	2	2	2	2	4	5	5	5	4
1	19	4	4	3	4	5	3	4	3	3	4	3	4	3	4	3	4	3	4	5	4	3	4	4	3	4	5	5	4	5	4	4	5	4	4	5	4	5	4	4	4	5	4	4	7	7	7	7	7
1	19	3	3	3	3	3	3	3	3	3	3	3	3	3	3	3	3	3	3	3	3	3	3	3	3	3	3	3	3	3	3	3	3	3	3	3	3	3	3	3	3	3	3	3	4	4	4	4	4
1	20	3	2	2	3	3	3	4	4	4	4	4	4	3	2	3	2	4	3	3	3	4	3	3	4	3	2	4	3	4	3	3	4	4	4	3	4	3	4	4	3	1	4	3	5	3	5	5	4
2	19	3	2	3	3	3	3	2	3	3	3	3	3	3	2	3	1	3	3	2	3	3	2	3	3	2	2	3	3	4	3	3	4	3	3	3	3	2	2	3	2	2	2	2	4	4	5	5	5
1	19	2	3	4	4	4	4	2	4	2	4	4	4	4	4	4	4	4	4	1	4	3	1	1	4	4	1	4	4	4	4	4	4	4	4	4	4	4	4	4	1	1	4	4	6	6	4	3	6
1	20	5	4	3	4	3	3	4	3	5	5	4	5	4	4	2	4	4	3	2	5	3	2	3	4	4	2	4	4	4	4	4	4	4	3	3	4	4	2	4	2	2	4	4	6	6	4	6	6
1	20	4	4	4	4	4	3	4	5	4	5	4	5	3	4	2	2	4	4	4	4	4	2	4	4	3	3	4	4	3	4	4	4	4	4	4	4	4	4	3	2	1	3	3	5	6	6	6	6
2	19	5	4	4	4	5	5	5	5	5	5	5	5	3	3	2	3	5	5	2	5	5	5	5	5	5	5	5	5	5	5	5	5	5	5	5	5	5	5	5	5	1	5	5	7	7	7	7	7
1	18	4	3	3	4	3	4	4	4	4	4	4	4	4	4	3	3	4	4	4	4	4	3	3	4	3	3	4	4	3	4	4	4	4	4	4	4	3	4	3	4	3	3	3	7	7	6	7	5
1	19	3	3	4	4	4	3	4	5	4	4	4	4	4	4	4	4	4	3	4	3	4	3	3	4	4	2	3	3	3	3	3	3	3	3	4	4	4	3	4	4	3	4	3	6	6	6	6	6
2	18	4	4	4	4	3	3	3	3	4	3	3	3	4	3	3	3	4	4	3	4	3	3	3	3	4	3	3	3	3	3	4	3	4	4	3	3	3	3	3	3	3	3	3	5	4	5	4	4
1	20	4	4	4	4	4	4	4	4	4	4	4	4	4	4	4	4	4	4	4	4	4	4	4	4	4	4	4	4	4	4	4	4	4	4	4	4	4	4	4	4	4	4	4	6	6	6	6	6
1	19	5	5	5	5	5	5	5	5	5	5	5	5	5	5	5	5	5	5	5	5	5	5	5	5	5	5	5	5	5	5	5	5	5	5	5	5	5	5	5	5	2	2	2	5	5	5	5	5
1	20	4	4	4	4	4	4	4	4	4	4	4	4	4	4	4	4	4	4	4	4	4	4	4	4	4	4	4	4	4	4	4	4	4	4	4	4	4	4	4	4	4	4	4	5	5	5	5	5
1	18	4	4	4	4	4	4	4	4	4	4	4	4	4	4	4	4	4	4	4	4	4	4	4	4	4	4	4	4	4	4	4	4	4	4	4	4	4	4	4	4	4	4	4	5	5	5	5	5
1	19	5	5	4	5	5	5	5	5	5	5	5	5	5	3	5	5	5	5	2	5	4	2	2	5	5	2	3	5	5	3	5	5	5	5	5	5	5	5	5	5	5	5	5	7	7	7	7	7
2	20	3	3	3	3	3	3	3	3	3	3	3	3	3	3	3	3	3	3	3	3	4	4	4	3	3	3	4	4	3	4	4	3	4	4	4	4	4	4	4	4	4	4	4	4	4	4	4	4
1	18	4	4	4	4	4	4	4	4	4	4	4	4	4	4	4	4	4	4	4	4	4	4	4	4	4	4	4	4	4	4	4	4	4	4	4	4	4	4	4	4	4	4	4	6	6	6	6	6
1	19	2	2	4	4	4	4	3	5	4	5	5	5	3	2	5	2	4	4	2	4	4	1	1	4	5	1	5	5	2	5	5	5	5	5	5	2	5	2	3	2	1	5	5	7	7	7	7	7
1	18	3	3	3	3	3	3	3	3	3	3	3	3	3	3	3	3	4	4	4	4	4	4	4	4	4	4	4	4	4	4	4	4	4	4	4	4	4	4	4	4	4	4	4	6	6	6	6	6
1	18	4	3	4	4	3	4	4	4	4	4	4	4	4	4	2	3	4	4	4	4	4	3	2	4	4	2	4	4	4	4	4	4	4	4	4	4	3	4	4	4	2	4	4	6	6	6	6	6
1	19	4	4	4	4	4	4	4	4	4	4	4	4	4	4	4	4	4	4	4	4	4	4	4	4	4	4	4	4	4	4	4	4	4	4	4	4	4	4	4	4	4	4	4	7	7	7	7	6
2	19	4	4	4	4	4	4	4	4	4	4	4	4	4	4	4	4	4	4	4	4	4	4	4	4	4	4	4	4	4	4	4	4	4	4	4	4	4	4	4	4	4	4	4	6	6	6	6	6
1	19	3	3	4	4	3	4	5	4	4	4	5	4	4	4	4	4	4	4	4	4	4	4	4	4	4	4	4	4	4	4	4	4	4	4	4	4	4	4	4	4	4	4	4	6	6	6	6	6
1	19	2	2	2	2	2	2	3	3	2	3	4	2	2	3	4	2	3	3	3	2	4	2	1	3	2	1	2	2	2	2	3	3	3	2	2	3	2	2	2	2	2	2	2	6	6	6	6	6
1	19	2	2	2	2	3	3	4	4	4	4	4	4	3	2	3	2	4	4	3	4	4	2	3	4	2	2	2	4	2	4	4	4	2	4	4	4	2	2	2	2	2	2	2	5	4	5	5	4
1	19	3	3	2	3	3	3	3	4	4	4	4	4	3	2	3	2	3	3	2	3	3	2	2	3	4	2	3	3	3	3	3	3	3	3	3	3	3	3	3	3	3	3	3	5	6	5	6	7
2	19	5	5	5	5	5	5	5	5	5	5	5	5	5	5	5	5	5	5	5	5	5	5	5	5	5	5	5	5	5	5	5	5	5	5	5	5	5	5	5	5	5	5	5	7	7	7	7	7
1	19	2	2	2	3	3	3	2	3	4	4	4	3	2	3	5	3	3	2	2	2	4	2	3	3	2	2	3	5	3	2	4	4	4	4	4	4	3	4	2	2	1	3	3	5	6	6	6	5
1	19	3	3	3	3	3	3	3	3	5	5	5	5	5	2	2	2	4	3	4	4	4	4	4	4	4	4	4	4	4	4	4	4	4	3	3	4	4	4	3	3	3	4	4	6	6	6	6	6
1	18	3	4	3	3	2	4	3	4	3	4	3	3	2	3	3	3	4	4	4	4	4	3	2	3	3	3	3	4	3	3	4	3	3	3	3	3	3	3	2	2	2	2	3	6	6	6	6	6
2	20	3	2	3	4	3	3	4	4	4	4	4	4	3	3	3	3	4	4	2	4	4	2	2	4	2	3	3	3	3	3	4	4	4	4	4	4	4	4	3	2	2	3	2	5	5	6	6	5
1	20	4	4	4	4	4	5	4	4	4	4	4	4	4	4	4	4	4	4	4	4	4	4	4	4	4	4	4	4	3	4	4	4	4	4	4	4	4	4	4	4	4	3	4	6	6	6	6	6
2	20	3	3	3	3	3	3	3	3	3	3	3	3	3	3	3	3	4	4	3	3	4	2	3	3	3	3	3	3	3	3	3	3	3	3	3	3	3	3	3	3	3	3	3	4	4	4	6	4
1	18	3	3	2	3	3	3	2	3	4	4	4	4	3	3	3	3	3	3	3	3	3	3	3	3	3	3	3	3	3	3	3	3	3	3	3	3	3	3	3	3	3	3	2	4	4	4	4	4
1	20	2	2	2	2	2	2	2	2	2	2	2	2	2	2	2	2	2	2	2	2	2	2	2	2	2	2	2	2	2	2	2	2	2	2	2	2	2	2	2	2	2	2	2	4	4	4	4	4
1	18	2	2	2	3	3	3	3	4	4	4	4	3	3	4	3	3	4	3	3	4	3	3	3	4	4	3	3	3	4	3	4	3	4	3	4	4	4	3	4	4	2	4	4	5	6	5	5	5
1	18	3	2	4	4	4	4	4	4	4	4	4	4	4	4	4	4	4	4	4	4	4	4	4	4	4	4	4	4	4	4	4	4	4	4	4	4	4	4	4	4	4	4	4	6	6	6	6	6
2	18	4	4	4	4	4	4	4	4	4	4	4	4	4	4	4	4	4	4	4	4	4	4	4	4	4	4	4	4	4	4	4	4	4	4	4	4	4	4	4	4	4	4	4	6	6	6	6	6
1	19	1	1	2	2	1	3	4	3	3	4	4	3	2	3	4	2	3	4	4	4	4	3	2	3	2	3	2	3	2	2	2	2	4	2	4	3	3	3	2	2	2	2	2	6	6	7	7	7
1	19	2	2	3	4	2	4	4	4	4	4	4	4	4	2	2	2	4	4	3	4	4	2	2	4	4	2	4	4	3	3	4	4	4	4	4	3	2	2	2	3	1	4	3	6	6	6	6	5
1	19	1	3	2	4	1	4	4	4	4	4	5	4	1	1	5	1	1	4	4	4	3	3	4	4	1	1	3	3	3	4	4	4	4	3	4	4	2	4	4	1	1	4	4	7	7	7	7	7
2	21	5	4	5	4	5	4	5	4	5	4	5	4	5	4	5	4	5	4	5	4	5	4	5	5	5	5	5	4	5	4	5	4	5	4	5	4	5	4	5	4	5	4	5	6	7	7	7	7
2	22	5	4	4	4	4	4	4	4	4	4	4	4	4	4	4	4	4	4	4	4	4	4	4	4	4	4	4	4	4	4	4	4	4	4	4	4	4	4	4	4	4	4	4	6	6	6	6	6
2	19	2	2	2	4	2	3	4	4	4	4	4	4	4	4	4	4	4	4	4	4	4	4	4	4	4	4	4	4	4	4	4	4	4	4	3	3	3	3	3	4	4	4	4	5	5	5	5	5
1	18	2	2	4	4	4	2	4	5	5	5	5	5	2	2	2	2	5	5	3	4	5	2	3	5	3	2	4	4	3	2	4	4	4	3	5	5	3	4	2	2	1	3	2	7	6	5	6	6
2	20	2	2	2	2	3	3	3	3	3	3	3	3	3	3	3	3	3	3	3	3	3	3	3	3	3	3	3	3	3	3	3	3	3	3	3	3	3	3	3	3	3	3	3	6	6	6	6	6
1	21	3	3	4	3	3	4	4	5	4	4	4	4	4	3	2	3	4	4	4	4	3	3	3	4	4	3	4	4	4	4	4	4	4	4	4	3	4	3	3	3	3	4	3	5	5	5	6	5
1	18	4	4	3	4	4	5	5	4	5	5	4	5	3	5	2	2	5	4	5	5	5	2	5	5	4	5	4	5	5	3	5	5	5	4	4	5	2	2	4	2	2	2	4	7	7	3	3	3
2	20	3	3	2	4	3	3	4	4	4	4	5	4	2	2	3	2	3	2	3	4	4	2	3	4	4	3	4	4	3	4	4	4	3	3	4	3	3	4	3	2	2	2	2	4	6	5	6	6
1	28	3	3	2	2	4	2	3	3	2	4	3	2	3	2	2	4	2	3	3	2	4	2	4	2	3	2	3	2	3	4	3	3	3	4	4	3	3	3	3	3	3	3	3	4	4	4	5	5
2	20	2	2	2	4	2	3	2	4	4	4	4	4	4	4	4	4	4	2	2	4	3	2	2	4	2	2	4	4	3	3	4	4	4	4	4	4	2	2	3	3	3	4	2	6	5	5	6	3
2	18	1	1	1	1	1	1	1	1	1	3	3	1	1	1	4	1	3	3	1	1	1	1	1	1	1	1	2	1	3	2	4	3	3	2	3	2	3	2	3	2	2	3	2	3	3	3	4	3
1	19	4	3	4	3	4	4	4	4	5	5	5	5	4	4	3	3	4	3	2	4	4	3	3	4	4	2	4	4	3	4	4	4	4	4	4	3	2	2	4	4	2	3	4	6	6	6	6	6
2	20	3	2	2	4	2	4	3	4	4	3	3	4	3	3	4	4	2	4	3	3	2	4	2	4	4	3	3	3	4	3	3	3	4	3	3	4	2	3	3	4	3	3	2	5	5	5	5	3
1	18	3	3	3	3	3	4	4	4	4	4	4	4	4	4	4	4	4	4	4	4	4	4	4	4	4	4	4	4	4	4	4	4	4	4	4	4	4	4	4	4	4	4	4	5	5	5	5	5
1	17	5	5	5	5	5	5	5	5	5	5	5	5	5	5	5	5	5	5	5	5	5	5	5	5	5	5	5	5	5	5	5	5	5	5	5	5	5	5	5	5	5	5	5	7	7	7	7	7
1	20	4	4	3	2	4	4	4	4	3	3	3	4	4	4	3	4	4	4	3	4	4	3	4	4	3	4	4	4	3	4	4	3	4	4	3	4	4	3	4	4	4	4	4	6	5	6	6	6
1	19	5	2	4	5	4	4	5	5	5	5	5	5	5	3	3	3	4	4	2	4	3	2	2	5	3	2	5	5	5	5	5	5	5	5	5	5	5	3	5	3	2	4	4	7	7	7	7	7
2	18	2	2	2	2	2	2	4	4	4	4	4	4	4	4	2	2	4	4	4	4	4	4	4	4	4	4	4	4	3	4	3	4	4	4	4	4	4	4	2	2	2	4	2	5	5	5	5	5
2	19	4	3	4	3	4	4	4	4	4	4	4	4	4	4	4	4	4	4	4	4	4	4	4	4	4	4	4	4	4	4	4	4	3	4	4	4	4	4	4	4	4	4	4	5	5	5	5	5
2	15	4	4	3	4	4	3	3	5	4	4	4	5	4	3	4	4	3	4	4	4	4	4	4	4	4	4	4	4	4	4	4	4	4	4	4	4	4	4	4	4	4	4	4	6	5	5	6	5
2	19	3	2	4	2	3	2	2	4	4	4	4	4	4	3	2	2	4	3	4	3	4	4	4	4	3	4	3	3	4	2	4	3	4	3	3	4	3	4	3	4	4	4	3	5	4	5	5	5
2	20	4	3	4	3	3	4	4	3	3	4	3	3	4	4	3	4	4	3	3	3	4	3	4	3	3	4	4	3	4	4	5	4	3	4	4	5	4	3	4	5	3	4	4	6	6	6	6	6
1	21	4	4	4	4	3	3	3	3	4	4	4	4	4	3	4	3	4	4	4	4	4	4	4	4	4	4	4	4	4	4	4	4	4	4	4	4	4	4	4	4	4	4	4	6	6	6	6	6
2	19	5	5	4	4	5	5	5	5	5	5	5	5	5	5	5	5	5	3	4	4	4	4	4	5	5	5	5	5	5	5	5	5	5	5	5	5	5	5	5	5	5	5	5	7	7	7	7	7
2	19	4	2	4	4	4	2	4	4	4	4	4	4	3	2	3	2	4	4	3	4	3	2	2	4	2	2	3	3	4	4	4	4	4	4	4	4	3	3	3	2	1	4	2	5	5	4	5	5
2	20	3	3	3	3	3	3	3	3	3	3	3	3	3	3	3	3	3	3	3	3	3	3	3	3	3	3	3	3	3	3	3	3	3	3	3	3	3	3	3	3	3	3	3	4	4	4	4	4
2	20	3	2	2	3	2	2	4	4	4	4	4	4	4	3	3	2	4	4	2	2	4	2	2	3	3	3	3	3	3	3	3	2	4	3	4	4	2	2	2	2	2	2	2	4	4	4	4	4
2	19	5	5	5	5	5	5	5	5	5	5	5	5	3	3	3	3	4	4	2	4	5	5	5	5	5	5	5	5	5	5	5	5	5	5	5	3	5	5	5	5	2	5	5	7	7	7	7	7
2	20	4	3	3	3	4	3	4	3	3	4	5	5	3	3	2	2	3	4	2	4	4	2	2	3	2	2	4	4	4	3	4	4	4	3	3	3	2	3	4	4	4	3	3	4	5	6	5	5
2	20	3	2	2	4	3	4	4	5	5	5	5	5	3	4	4	2	5	5	2	4	4	4	3	5	4	2	4	5	4	4	5	5	5	5	5	5	2	3	4	2	1	2	4	7	7	7	7	7
2	21	1	1	1	1	2	1	5	4	3	5	5	5	1	1	3	1	1	1	3	1	4	3	1	5	2	2	5	1	1	3	2	4	2	1	4	2	4	2	1	3	2	3	1	7	2	5	2	3
1	19	1	1	1	1	1	2	2	2	1	2	2	2	2	2	3	3	3	3	3	3	3	3	3	3	3	3	3	3	3	3	3	3	3	3	3	3	3	3	3	3	3	3	3	4	4	4	4	4
2	20	2	2	2	2	2	2	4	4	4	4	4	4	2	4	2	2	2	2	2	2	4	2	2	4	2	2	2	2	2	2	4	4	4	4	4	4	4	4	2	2	2	2	2	6	6	6	6	6
2	19	3	4	3	3	4	3	4	4	3	5	5	4	4	4	3	3	3	3	2	3	3	1	2	3	2	3	3	3	3	3	3	3	3	3	3	3	3	3	3	3	1	1	3	4	6	5	7	5
2	21	5	4	5	4	5	5	5	5	5	5	5	5	5	5	5	5	5	5	4	5	5	4	5	5	5	5	5	5	5	5	5	5	5	5	5	5	3	5	5	5	2	5	5	6	7	7	7	7
2	20	4	3	4	3	4	3	4	3	4	3	4	3	4	3	4	3	4	3	4	3	4	3	4	3	4	3	4	3	4	3	4	3	4	3	4	3	4	3	4	3	4	3	4	5	6	5	6	5
2	19	3	3	3	3	3	3	3	3	3	3	3	3	3	3	3	3	3	3	3	3	3	3	3	3	3	3	3	3	3	3	3	3	3	3	3	3	3	3	3	3	3	3	3	4	4	4	4	4
2	19	4	4	3	4	3	3	4	4	2	4	4	4	4	4	4	4	4	4	3	4	4	3	4	4	4	4	4	4	4	4	4	4	4	4	4	4	4	4	4	4	4	4	4	4	4	4	4	4
1	19	3	3	2	4	4	3	4	4	4	4	4	4	3	4	2	3	4	3	3	4	4	4	4	4	4	4	3	3	3	4	4	4	4	4	4	4	2	3	3	3	2	2	3	5	6	5	6	5
2	18	4	4	4	4	4	4	4	4	4	4	4	4	4	4	4	4	4	4	4	4	4	4	4	4	4	4	4	4	4	4	4	4	4	4	4	4	4	4	4	4	4	4	4	4	4	4	4	4
1	19	3	3	4	4	3	4	3	3	4	4	4	4	4	3	3	5	3	3	3	3	3	3	3	3	2	2	4	4	4	4	4	4	4	4	4	4	4	4	4	4	4	4	4	5	5	5	6	6
1	20	2	2	2	2	2	2	2	4	4	4	3	4	2	3	2	2	4	4	4	4	2	2	2	4	2	2	3	2	2	2	2	2	2	2	3	2	2	2	2	2	2	2	2	5	5	5	5	5
2	19	3	3	3	3	2	2	2	2	4	4	3	3	4	3	4	2	5	5	5	5	5	5	5	5	5	5	4	4	3	4	3	4	4	4	4	4	3	4	3	4	3	4	3	5	6	5	5	5
2	20	5	5	5	5	5	5	5	5	5	5	5	5	5	5	5	5	5	5	5	5	5	5	5	5	5	5	5	5	5	5	5	5	5	5	5	5	5	5	5	5	5	5	5	7	7	7	7	7
2	19	5	5	5	5	5	5	5	5	5	5	5	5	5	5	5	5	5	5	5	5	5	5	5	5	4	4	5	5	5	5	5	5	5	5	5	5	5	5	5	5	4	5	5	7	7	7	7	7
1	19	3	3	4	3	2	2	3	4	3	4	4	3	2	3	2	2	4	4	4	4	4	2	4	4	3	4	4	4	4	4	4	4	4	4	4	4	3	3	2	2	2	3	3	6	6	6	6	5
2	18	5	5	5	5	5	5	5	5	5	5	5	5	5	5	5	5	5	5	5	5	5	5	5	5	5	5	5	5	5	5	5	5	5	5	5	5	5	5	5	5	5	5	5	7	7	7	7	7
2	18	1	1	1	1	1	1	1	1	1	1	1	1	1	1	5	1	5	5	5	1	5	5	1	5	1	1	1	1	1	1	1	1	1	1	1	1	1	1	1	1	1	1	1	4	4	4	4	4
2	19	4	4	4	4	4	4	4	4	4	4	4	4	4	4	2	4	4	4	3	4	4	4	4	4	4	4	4	4	4	4	4	4	4	4	4	4	4	4	4	4	4	4	4	5	5	5	5	5
2	19	2	2	3	4	4	3	2	3	4	3	3	3	4	3	5	3	4	2	3	3	4	2	4	2	2	4	4	1	3	3	3	1	3	3	4	3	2	4	2	4	1	3	4	1	1	7	7	1
2	19	5	5	5	5	5	5	5	5	5	5	5	5	5	5	5	5	5	5	5	5	5	5	5	5	5	5	5	5	5	5	5	5	5	5	5	5	5	5	5	5	5	5	5	7	7	7	7	7
2	20	4	4	4	4	4	4	4	4	4	4	5	5	5	5	5	5	4	4	5	4	4	3	4	4	4	3	4	4	4	5	4	5	4	5	4	5	4	5	5	5	5	4	4	6	7	6	7	7
1	18	2	2	4	4	3	4	4	4	4	4	4	4	3	1	2	2	2	4	4	4	4	3	2	3	2	1	2	2	4	4	4	4	4	4	4	4	4	4	2	1	1	4	3	4	5	5	5	6
1	20	5	5	5	5	5	5	5	5	5	5	5	5	5	5	5	5	5	5	5	5	5	5	5	5	5	5	5	5	5	5	5	5	5	5	5	5	5	5	5	5	5	5	5	7	7	7	7	7
2	18	5	5	5	5	5	5	5	5	5	5	5	5	5	5	5	5	5	5	5	5	5	5	5	5	5	5	5	5	5	5	5	5	5	5	5	5	5	5	5	5	5	5	5	7	7	7	7	7
1	18	5	5	5	5	5	5	5	5	4	5	5	5	5	5	4	5	5	5	5	5	5	5	5	5	5	5	5	5	5	5	5	5	5	5	5	5	5	5	5	5	3	4	5	6	6	7	7	7
2	20	3	3	3	3	3	2	4	4	4	4	4	4	3	3	4	3	4	4	3	3	4	3	2	3	2	3	2	4	2	3	4	4	3	3	3	4	2	3	3	3	3	3	3	6	5	5	7	6
2	20	3	3	3	3	3	3	3	3	3	3	3	3	3	3	3	3	3	3	3	3	3	3	4	3	4	3	3	3	3	3	3	3	3	3	3	3	3	3	3	3	3	3	3	4	4	4	4	4
1	19	3	3	3	3	3	3	3	3	4	4	4	4	4	2	2	4	3	3	3	3	3	3	3	3	3	3	3	3	3	3	3	4	4	3	3	4	3	3	3	3	3	3	3	4	4	4	4	3
1	20	2	2	2	5	4	4	4	4	4	4	4	4	2	2	2	3	2	2	4	4	4	3	4	4	4	3	3	4	4	4	4	4	4	4	4	4	4	4	3	4	2	4	4	6	6	6	6	6
1	18	3	3	2	3	2	2	3	4	4	4	3	4	3	3	3	3	4	4	4	4	4	4	4	4	4	4	3	3	3	3	3	3	3	3	4	3	3	2	2	2	3	3	3	5	5	6	6	6
2	19	3	3	4	4	2	2	4	4	4	4	4	4	4	4	3	4	4	4	2	4	3	2	2	2	2	4	4	3	2	4	4	4	4	4	4	4	4	3	3	3	3	3	3	4	4	4	4	4
2	20	4	4	3	4	4	3	4	3	4	4	4	4	4	4	4	3	4	5	5	4	5	4	4	4	5	5	4	4	4	4	5	4	4	4	5	5	5	4	5	4	4	5	4	6	6	5	7	7
2	20	4	4	4	4	5	4	3	2	4	5	3	4	4	4	4	4	4	5	4	4	5	5	4	4	4	4	4	5	4	5	4	5	4	4	5	4	4	5	4	5	4	5	4	7	6	6	6	7
2	19	5	5	5	5	5	5	5	5	5	5	5	5	5	5	5	5	5	5	5	5	5	5	5	5	5	5	5	5	5	5	5	5	5	5	5	5	5	5	5	5	5	5	5	7	7	7	7	7
2	18	5	5	5	5	5	5	5	5	5	5	5	5	5	5	5	5	5	5	5	5	5	5	5	5	5	5	5	5	5	5	5	5	5	5	5	5	5	5	5	5	5	5	5	7	7	7	7	7
2	18	3	2	3	3	4	4	4	4	4	4	4	4	4	2	4	2	4	3	4	3	4	3	4	4	2	3	4	4	3	3	3	3	3	3	3	4	3	4	3	4	3	4	3	6	5	6	6	5
1	20	1	1	4	3	1	2	3	4	5	5	5	5	1	2	4	1	3	2	1	5	3	1	1	5	3	3	3	5	3	5	5	5	2	3	3	5	1	3	1	1	1	1	3	4	4	4	4	4
1	19	5	5	5	5	5	5	5	5	5	5	5	5	5	5	5	5	5	5	5	5	5	5	5	5	5	5	5	5	5	5	5	5	5	5	5	5	5	5	5	5	5	5	5	7	7	7	7	7
2	20	4	4	4	4	4	3	4	3	4	3	5	4	4	3	4	4	4	4	4	4	4	4	4	4	4	4	4	3	4	4	4	2	4	4	4	4	3	4	4	5	4	4	4	6	5	5	6	6
2	20	3	4	4	4	5	5	5	4	4	4	5	4	4	4	4	2	4	4	5	4	5	4	4	5	5	5	4	4	4	5	4	5	4	4	4	3	4	4	3	4	1	4	4	6	6	7	6	6
2	19	3	4	3	3	5	3	4	3	5	3	4	3	2	3	4	3	5	3	2	3	3	4	3	3	4	3	5	3	5	3	5	2	5	3	5	3	4	3	3	3	3	3	3	4	4	4	4	4
2	19	5	5	4	5	5	5	3	5	5	5	5	5	5	5	2	5	5	5	5	5	5	3	5	5	5	5	5	5	5	5	5	5	5	5	5	5	5	5	5	5	4	5	5	7	7	7	5	7
2	13	5	5	5	4	5	5	5	5	5	5	4	5	5	4	5	5	5	5	5	5	5	5	4	5	4	5	5	5	5	4	4	5	4	5	5	4	3	5	4	5	4	4	5	6	7	6	7	7
2	19	4	4	4	4	4	4	4	4	4	4	4	4	4	4	4	4	4	4	4	4	4	4	4	4	4	4	4	4	4	4	4	4	4	4	4	4	4	4	4	4	4	4	4	4	4	4	4	4
1	20	4	4	4	4	4	4	4	4	4	4	4	4	5	4	4	4	4	5	4	4	4	4	4	4	3	3	4	3	3	4	4	4	4	3	4	4	4	3	4	3	4	3	4	5	5	5	5	5
1	19	3	2	2	3	4	3	4	4	4	4	4	4	4	4	4	4	4	4	4	4	4	4	4	4	4	4	4	4	4	4	4	4	4	4	4	4	4	4	4	4	4	4	4	5	5	5	5	5
1	18	4	4	3	3	4	3	4	4	3	4	4	3	4	4	3	4	4	3	4	3	4	4	4	3	3	3	4	4	4	3	3	4	4	3	4	3	4	4	3	4	4	4	4	5	4	6	5	5
2	19	5	5	5	5	5	5	5	5	5	5	5	5	5	5	5	5	5	5	5	5	5	5	5	5	5	5	5	5	5	5	5	5	5	5	5	5	5	5	5	5	5	5	5	7	7	7	7	7
1	21	4	4	4	4	4	5	4	5	5	5	5	5	4	2	5	4	5	5	5	5	5	4	5	5	5	4	4	4	5	5	4	5	4	5	4	5	4	5	5	4	5	4	5	7	7	4	4	7
1	20	2	2	3	3	4	3	5	4	4	5	5	5	3	2	3	2	3	4	4	4	3	3	4	3	2	2	3	4	4	4	4	4	4	4	3	3	2	3	4	3	2	4	4	4	4	4	4	4
2	20	4	3	4	4	3	4	4	4	4	4	4	4	4	4	4	3	4	4	4	4	3	4	4	4	4	4	4	4	4	4	3	3	4	4	3	4	4	4	4	4	4	4	4	6	6	6	6	5
2	19	4	4	4	4	4	4	4	4	4	4	4	4	4	4	4	4	4	4	4	4	4	4	4	4	4	4	4	4	4	4	4	4	4	4	4	4	4	4	4	4	4	4	4	6	6	6	6	6
2	20	2	2	2	2	2	2	3	2	3	3	3	3	2	2	3	2	3	2	2	3	2	2	2	2	2	2	2	3	2	2	2	2	2	2	2	3	2	2	2	2	2	3	2	3	3	3	4	3
2	18	4	4	4	4	4	4	4	4	4	4	4	4	3	3	3	3	3	3	3	3	3	3	3	3	3	3	3	3	4	4	4	4	4	4	4	4	4	4	4	4	4	4	4	6	6	6	6	6
2	18	4	4	4	4	4	4	4	4	4	4	4	4	4	4	4	4	4	4	4	4	4	4	4	4	4	4	4	4	4	4	4	4	4	4	4	4	4	4	4	4	4	4	4	6	6	6	6	6
2	19	5	5	5	5	5	5	5	5	5	5	5	5	5	5	5	5	5	5	5	5	5	5	5	5	5	5	5	5	5	5	5	5	5	5	5	5	5	5	5	5	5	5	5	7	7	7	7	7
1	20	4	4	4	4	4	4	4	4	4	4	4	4	4	4	4	4	3	3	3	3	3	3	3	3	3	3	2	2	2	2	2	2	2	2	2	4	4	4	4	4	2	4	2	5	5	5	5	4
2	18	4	4	4	4	4	4	4	4	4	4	4	4	4	4	4	4	4	4	4	4	4	4	4	4	4	4	4	4	4	4	4	4	4	4	4	4	4	4	4	4	4	4	4	5	5	5	5	5
1	19	2	2	2	2	2	2	2	2	2	2	2	2	2	2	4	2	2	2	2	2	2	2	2	2	2	2	2	2	2	2	2	2	2	2	2	2	2	2	2	2	2	2	2	6	6	6	6	6
1	18	3	2	2	2	2	3	4	4	4	4	4	4	3	2	3	2	4	4	4	4	2	2	2	2	2	2	4	4	4	4	4	4	4	4	4	4	4	4	4	4	4	4	4	5	5	5	5	5
2	19	3	3	3	3	3	3	4	4	4	4	4	4	3	3	3	3	4	4	4	4	4	4	4	4	4	4	4	4	4	4	4	4	4	4	4	4	3	4	4	4	3	4	3	6	6	6	6	6
2	20	2	2	2	1	2	3	3	3	3	3	3	3	3	3	4	4	4	4	4	4	4	4	4	4	3	3	3	3	4	4	4	4	4	4	4	3	3	4	4	2	4	2	4	6	5	3	5	5
2	19	4	4	4	4	4	4	4	4	4	4	4	4	4	4	4	4	4	4	4	4	4	4	4	4	4	4	4	4	4	4	4	4	4	4	4	4	4	4	4	4	4	4	4	6	6	6	6	6
2	20	2	4	4	4	4	4	4	4	4	4	4	4	4	4	4	4	4	4	4	4	4	4	4	4	4	4	4	4	4	4	4	4	4	4	4	4	4	4	4	4	4	4	4	5	5	5	5	5
1	18	5	5	5	5	5	5	5	5	5	5	5	5	5	5	5	5	5	5	5	5	5	5	5	5	5	5	5	5	5	5	5	5	5	5	5	5	5	5	5	5	5	5	5	7	7	7	7	7
1	19	4	4	4	4	4	4	4	4	4	4	4	4	4	4	4	4	3	3	3	3	3	3	3	3	3	3	3	3	3	3	3	3	3	3	3	3	3	3	3	3	3	3	3	4	4	4	4	4
2	19	2	2	2	2	2	2	2	2	3	3	3	3	2	2	4	2	4	4	4	3	4	3	3	2	3	4	3	2	2	2	2	2	2	2	3	2	2	2	2	2	2	2	2	5	6	3	5	4
1	18	2	3	4	4	2	2	5	5	5	5	5	5	4	4	2	1	5	5	2	4	3	3	2	4	2	2	3	4	3	3	4	4	4	3	4	4	3	2	2	1	1	2	2	6	6	6	6	7
2	18	4	2	2	4	4	4	4	4	4	4	4	4	4	4	4	4	4	4	4	4	4	4	4	4	4	4	4	4	4	4	4	4	4	4	4	4	4	4	4	4	4	4	4	6	6	6	6	6
1	20	4	2	2	3	4	4	3	4	3	4	5	4	3	2	4	2	4	4	4	4	4	4	4	4	3	3	4	4	4	3	4	3	4	3	4	4	3	4	3	4	2	2	3	4	4	4	4	4
2	20	4	4	4	4	4	4	4	4	4	4	4	4	4	4	4	4	4	4	4	4	4	4	4	4	4	4	4	4	4	4	4	4	4	4	4	4	4	4	4	4	4	4	4	6	6	6	6	6
2	20	4	4	4	4	4	4	4	4	4	4	4	4	4	4	4	4	4	4	4	4	4	4	4	4	4	4	4	4	4	4	4	4	4	4	4	4	4	4	4	4	4	4	4	5	5	5	5	5
2	19	2	2	2	2	2	2	2	2	2	2	2	2	2	2	2	2	2	2	2	2	2	2	2	2	2	2	2	2	2	2	2	2	2	2	2	2	2	2	2	2	2	2	2	3	2	3	3	3
1	20	2	3	2	4	4	5	3	5	1	5	5	3	2	2	5	3	1	3	3	5	5	3	4	5	2	2	5	5	2	5	5	5	5	5	5	5	5	5	1	1	1	5	2	7	7	7	7	7
2	18	5	4	4	3	3	4	4	4	4	4	4	4	4	4	4	4	4	4	4	4	5	5	5	4	4	4	4	4	5	4	3	4	3	4	4	3	3	4	5	3	4	3	4	6	6	5	6	6
1	18	3	2	4	4	3	4	3	4	3	4	4	4	3	3	2	3	4	4	2	4	4	3	2	4	4	3	3	4	4	4	4	4	4	4	4	4	2	3	4	4	2	4	4	6	3	6	6	3
1	19	4	3	4	4	4	4	4	4	4	4	4	4	4	3	2	2	2	2	2	4	2	2	2	2	2	2	4	4	3	4	4	4	4	4	4	4	3	4	4	4	1	4	3	4	3	6	6	5
2	21	4	4	4	4	4	4	4	4	4	4	4	4	4	4	4	4	4	4	4	4	4	4	4	4	4	4	4	4	4	4	4	4	4	4	4	4	3	4	4	4	4	3	3	7	7	7	7	7
1	19	2	2	4	4	2	4	4	4	4	4	4	4	3	2	5	4	2	2	3	4	4	2	2	2	2	2	4	4	4	4	4	4	4	2	2	4	2	4	2	4	1	2	2	4	5	7	7	7
2	20	4	4	4	4	4	4	4	4	4	4	4	4	4	4	4	4	4	4	4	4	4	4	4	4	4	4	4	4	4	4	4	4	4	4	4	4	4	4	4	4	4	4	4	6	6	6	6	6
2	18	3	3	3	3	3	3	3	3	3	3	3	3	3	3	3	3	3	3	3	3	3	3	3	3	3	3	3	3	3	3	3	3	3	3	3	3	3	3	3	3	3	3	3	4	4	4	4	4
2	20	5	3	4	4	5	4	4	4	4	4	4	4	4	4	4	4	4	3	3	3	4	3	3	4	3	3	3	4	3	3	4	4	4	4	4	4	3	4	4	4	4	4	4	5	5	5	5	5
2	19	5	5	5	5	5	5	5	5	5	5	5	5	5	5	5	5	5	5	5	5	5	5	5	5	5	5	5	5	5	5	5	5	5	5	5	5	5	5	5	5	5	5	5	4	6	7	5	7
1	20	4	3	2	3	4	4	4	4	4	4	4	5	4	4	2	3	4	4	4	4	4	4	4	4	4	4	4	4	4	4	4	4	4	4	4	4	4	4	4	4	4	4	4	5	4	5	6	4
2	20	4	4	4	4	4	4	4	4	4	4	4	4	3	3	3	3	4	4	4	4	3	3	3	4	4	3	4	4	4	4	4	4	4	4	4	4	4	4	4	4	3	4	4	6	6	7	7	7
1	20	4	4	4	4	2	3	4	4	4	4	4	4	2	2	3	4	4	4	2	4	4	2	4	4	2	2	4	4	4	4	4	4	4	4	4	4	4	4	4	2	2	4	3	4	5	5	4	6
2	20	4	4	4	4	4	4	4	4	4	4	4	4	4	4	4	4	4	4	4	4	4	4	4	4	4	4	4	4	4	4	4	4	4	4	4	4	4	4	4	4	4	4	4	6	6	6	6	6
2	19	3	3	3	3	3	3	3	3	3	3	3	3	3	3	3	3	3	3	3	3	3	3	3	3	3	3	3	3	3	3	3	3	3	3	3	3	3	3	3	3	3	3	3	4	4	4	4	4
2	21	4	4	3	4	1	3	3	2	3	2	2	3	3	4	2	3	2	3	2	2	3	4	2	3	3	3	2	4	4	2	2	3	3	4	2	3	4	3	4	2	3	2	3	3	4	3	3	5
2	20	4	4	4	4	2	3	3	4	4	4	4	4	3	3	4	1	4	4	5	4	4	4	4	4	4	4	4	4	4	4	4	4	4	4	4	4	2	4	4	4	1	4	4	6	6	6	6	6
2	21	2	2	4	4	2	4	2	5	4	3	2	2	3	4	4	1	2	1	4	3	2	1	4	4	2	4	4	4	2	2	2	2	2	2	2	2	2	4	2	2	2	2	2	6	6	5	3	6
1	19	4	4	3	4	3	4	3	4	4	4	4	4	4	4	4	4	4	4	4	4	4	4	4	4	4	4	4	4	4	4	4	4	4	4	4	4	4	4	4	4	4	4	4	6	6	6	6	6
2	20	3	2	3	3	3	3	4	4	4	4	4	4	3	3	2	2	4	3	4	4	4	2	4	4	3	4	2	4	3	2	4	4	4	3	3	3	3	4	2	2	2	2	3	5	6	6	6	6
1	19	2	3	3	4	2	3	3	3	2	4	4	3	2	3	3	2	4	4	2	4	4	2	2	2	2	2	4	4	2	3	4	4	3	2	4	3	4	3	2	2	2	2	3	4	4	5	6	5
2	20	2	3	3	3	3	3	3	3	3	3	3	3	2	2	3	2	3	3	4	2	3	1	3	3	3	3	3	3	3	3	3	3	3	3	3	3	3	3	3	3	3	3	3	4	4	4	4	4
1	18	2	1	3	3	2	3	3	3	3	4	4	4	3	2	4	2	4	4	3	4	3	2	2	4	3	3	3	4	4	4	4	4	4	4	3	4	3	4	2	2	1	4	3	3	5	4	4	5
2	19	4	3	4	3	3	3	3	3	3	3	3	3	3	3	3	3	3	3	3	3	3	3	3	3	3	3	3	3	3	3	3	3	3	3	3	3	3	3	3	3	3	3	3	4	4	4	4	4
1	19	2	2	2	2	2	2	2	2	2	2	2	2	2	2	2	2	2	2	2	2	2	2	2	2	2	2	2	2	2	2	2	2	2	2	2	2	2	2	2	2	2	2	2	4	4	4	4	4
2	20	3	3	3	3	3	3	3	3	3	3	3	3	3	3	3	3	3	3	3	3	3	3	3	3	3	3	4	4	4	4	4	4	4	4	4	4	4	4	4	4	4	4	4	5	5	5	5	5
1	19	4	4	4	4	4	4	4	4	4	4	4	4	4	4	4	4	4	4	4	4	4	4	4	4	4	4	4	4	4	4	4	4	4	4	4	4	4	4	4	4	4	4	4	5	5	5	5	5
1	19	4	4	4	4	4	4	4	4	4	4	4	4	4	4	4	4	4	4	4	4	4	4	4	4	4	4	4	4	4	4	4	4	4	4	4	4	4	4	4	4	4	4	4	6	6	6	6	6
1	20	4	4	4	4	4	4	4	4	4	4	4	4	4	4	4	4	4	4	4	4	4	4	4	4	4	4	4	4	4	4	4	4	4	4	4	4	4	4	4	4	4	4	4	6	6	6	6	6
1	20	4	4	4	4	4	4	4	4	4	4	4	4	4	4	4	4	4	4	4	4	4	4	4	4	4	4	4	4	4	4	4	4	4	4	4	4	4	4	4	4	4	4	4	5	5	5	5	5
1	20	3	3	3	3	3	3	3	3	3	3	3	3	3	3	3	3	3	3	3	3	3	3	3	3	3	3	3	3	3	3	3	3	3	3	3	3	3	3	3	3	3	3	3	4	4	4	4	4
1	20	3	4	4	4	3	3	3	3	3	4	4	4	4	4	3	3	3	4	4	4	4	3	4	4	3	3	4	4	4	4	4	4	4	4	4	3	4	3	4	3	3	3	3	6	6	6	6	6
1	20	1	1	1	1	1	1	1	1	2	2	1	2	2	1	2	1	2	2	3	3	3	2	2	2	2	2	3	3	3	4	2	3	4	2	3	3	4	2	4	2	4	2	4	5	4	5	3	5
1	20	1	2	1	4	2	3	4	2	2	4	4	2	3	2	4	3	2	2	2	4	3	3	2	4	2	2	2	2	2	4	4	4	2	4	4	4	2	2	2	2	2	2	2	5	6	4	4	6
1	20	3	3	3	3	3	3	3	3	4	4	4	3	2	3	3	3	4	4	4	4	4	2	3	4	2	3	4	4	2	3	4	4	3	3	4	3	2	2	2	3	3	3	3	7	7	7	7	7
1	20	5	5	5	5	5	5	5	5	5	5	5	5	5	5	5	5	5	5	5	5	3	3	3	5	3	5	5	5	5	5	5	5	5	5	5	5	5	5	5	2	2	2	5	5	6	6	6	6
1	22	4	2	2	3	3	3	4	5	4	4	4	4	2	2	5	1	1	1	2	3	2	1	1	3	3	3	3	3	3	3	3	3	3	3	3	3	3	3	3	3	3	3	3	4	4	4	4	4
1	19	3	2	2	4	4	3	2	4	4	4	4	4	2	2	3	2	5	5	4	5	5	4	3	5	5	3	3	3	3	3	5	5	5	5	5	5	5	5	3	2	2	4	4	7	7	7	7	7
1	20	4	4	4	4	4	4	4	4	4	4	4	4	3	3	3	3	4	4	2	4	4	2	2	4	2	2	4	4	4	4	4	4	4	4	4	4	2	2	3	4	2	4	3	6	6	6	6	6
1	20	3	2	2	4	3	3	4	4	4	4	4	4	3	2	2	1	4	4	4	3	2	3	4	4	3	4	3	3	3	3	3	4	4	3	4	4	3	2	2	2	2	2	2	5	5	6	5	6
1	20	2	2	2	3	2	2	4	4	4	4	4	4	3	3	4	2	3	4	4	4	4	2	3	4	3	4	3	4	3	3	4	3	3	3	3	3	3	3	3	3	3	3	3	5	5	5	4	3
1	20	1	1	1	1	1	1	1	1	1	1	1	1	1	1	5	1	1	1	1	1	1	1	1	1	1	1	1	1	1	1	1	1	2	1	1	1	1	1	1	1	1	1	1	1	5	5	5	6
1	19	3	2	2	3	2	2	3	3	2	4	4	4	3	2	3	2	2	2	2	3	3	3	3	3	2	2	3	2	3	4	3	2	4	3	3	3	2	4	3	4	2	3	3	6	3	5	5	6
1	19	3	2	4	4	3	2	3	5	5	5	5	5	1	1	5	1	3	5	1	5	3	3	1	4	1	1	5	5	1	5	5	5	5	5	5	5	1	5	1	1	1	5	1	7	7	7	7	7
1	19	2	2	2	4	1	4	3	3	3	4	4	4	3	2	2	1	4	2	3	4	4	4	3	4	4	3	3	4	4	3	4	4	4	4	4	4	4	4	4	2	3	2	2	4	5	5	6	5
1	21	4	2	4	3	3	2	4	4	4	4	4	4	4	4	3	4	4	4	4	4	4	2	2	4	3	2	4	4	3	4	4	3	3	3	4	4	4	2	3	2	2	4	4	5	5	5	5	5
1	20	4	3	2	4	2	3	4	5	5	5	5	5	2	2	2	3	3	4	4	4	4	4	4	4	4	4	4	4	3	4	4	4	5	5	5	4	3	3	2	2	1	4	4	6	6	6	7	7
1	20	3	3	2	4	2	4	4	4	5	4	5	4	3	2	2	2	4	4	3	4	4	4	3	4	3	2	4	4	3	4	5	4	4	4	4	4	4	4	3	2	1	4	3	6	6	7	7	6
1	19	3	3	4	4	4	4	3	4	4	4	4	3	4	3	3	2	4	4	4	4	4	3	4	4	4	3	4	4	4	4	4	4	4	4	4	4	4	4	4	4	4	4	4	5	6	6	6	5
1	19	3	2	4	4	3	3	3	5	5	4	4	4	4	3	3	2	4	4	3	4	4	2	3	4	4	2	4	4	3	3	4	4	4	4	4	4	3	4	3	4	2	4	4	5	6	6	6	6
1	19	2	2	2	2	2	3	4	4	5	4	5	3	2	2	2	2	4	3	2	4	4	3	2	4	2	2	3	3	3	4	4	3	2	3	4	3	4	4	2	3	2	4	3	5	5	6	6	5
1	20	4	3	3	4	4	3	5	3	3	5	5	5	5	3	3	5	2	4	4	4	2	1	4	5	3	5	3	4	3	3	5	4	4	4	5	5	3	3	3	3	4	1	4	7	7	7	7	7
1	19	2	3	2	4	3	3	3	3	4	4	4	4	3	2	3	2	3	3	3	3	3	3	3	3	3	3	3	3	3	3	3	3	3	3	3	3	3	3	3	3	3	3	3	4	4	4	4	4
1	20	3	3	3	3	2	2	4	4	4	3	4	4	2	2	3	3	3	4	3	4	4	3	3	4	3	3	3	4	4	3	4	4	4	4	4	4	4	4	3	3	2	3	3	5	5	6	5	6
1	20	2	3	3	4	4	3	4	5	3	4	4	3	3	3	3	3	2	4	4	3	4	4	4	3	4	5	4	4	3	3	4	4	4	3	3	4	2	3	3	4	1	4	4	5	5	5	5	4
1	20	2	3	3	4	4	3	4	5	3	4	4	3	3	4	3	3	2	4	4	3	4	4	4	3	4	5	4	4	3	3	4	4	4	3	3	4	2	3	3	4	1	4	3	5	5	6	6	4
1	20	4	2	4	4	4	3	4	4	3	4	5	4	3	2	3	2	2	3	2	4	3	2	2	3	2	2	3	4	3	2	4	4	4	4	4	4	2	4	4	2	2	2	3	3	6	3	4	5
2	19	5	3	4	5	5	5	3	5	5	5	5	5	5	3	5	3	5	5	5	5	5	5	5	5	5	5	5	5	5	5	5	5	5	5	5	5	5	5	5	5	5	5	5	7	7	7	7	7
1	19	3	2	2	3	3	4	3	4	4	4	4	4	3	2	2	2	4	4	2	3	4	3	2	4	3	2	4	3	3	3	3	4	4	3	4	4	2	2	2	2	2	2	2	4	4	4	5	5
1	20	4	4	4	4	4	4	4	4	4	4	4	5	3	3	5	4	3	3	3	3	4	4	2	4	4	4	4	4	4	4	3	4	4	4	4	4	4	4	4	4	4	4	4	5	5	5	5	5
2	18	2	4	4	4	4	4	4	4	4	4	4	4	4	4	4	4	4	4	4	4	4	4	4	4	4	4	4	4	4	4	4	4	4	4	4	4	4	4	4	4	4	4	4	6	6	6	6	6
1	20	3	3	4	4	4	3	3	5	5	5	5	5	3	3	3	3	5	2	5	3	2	2	2	2	2	2	2	2	2	2	2	2	2	2	4	4	2	2	2	2	2	2	2	6	6	6	6	6
2	18	3	3	3	3	3	3	3	3	3	3	3	3	3	3	3	3	3	3	3	3	3	3	3	3	3	3	3	3	3	3	3	3	3	3	3	3	3	3	3	3	3	3	3	4	4	4	4	4
1	18	2	2	2	4	2	4	2	4	2	4	4	2	4	5	4	3	4	4	4	4	4	4	4	4	4	5	4	4	4	4	4	5	4	2	4	4	2	4	4	4	2	2	4	6	6	7	7	7
2	20	3	3	3	3	3	3	3	3	3	3	3	3	3	3	3	3	3	3	3	3	3	3	3	3	3	3	3	3	3	3	3	3	3	3	3	3	3	3	3	3	3	3	3	4	4	4	4	4
1	21	5	5	5	5	5	5	5	5	5	5	5	5	5	5	5	5	5	5	5	5	5	5	5	5	5	5	5	5	5	5	5	5	5	5	5	5	5	5	5	5	5	5	5	7	7	7	7	7
1	19	4	4	4	4	4	4	4	4	4	4	4	4	4	4	4	4	4	4	4	4	4	4	4	4	4	4	4	4	4	4	4	4	4	4	4	4	4	4	4	4	4	4	4	6	6	6	6	6
2	20	5	5	5	5	5	5	5	5	5	5	5	5	5	5	5	5	5	5	5	5	5	5	5	5	5	5	5	5	5	5	5	5	5	5	5	5	5	5	5	5	5	5	5	7	7	7	7	7
2	20	3	3	3	3	2	4	4	4	4	4	5	5	3	2	4	2	4	4	4	4	4	4	3	3	4	4	3	2	4	3	4	3	4	2	3	3	4	4	4	3	2	4	3	5	5	5	6	6
2	19	3	2	4	3	4	4	4	4	4	4	4	4	4	3	2	3	4	3	4	3	4	3	3	4	3	3	3	3	4	3	4	3	3	4	4	3	2	3	4	2	2	2	3	5	4	5	5	4
2	18	2	2	2	2	2	2	4	2	4	4	4	4	4	4	3	2	2	2	2	2	2	2	2	2	2	2	2	2	2	2	2	2	2	2	2	2	2	2	2	2	2	2	2	4	4	5	5	5
2	19	5	5	5	5	5	5	5	5	5	5	5	5	5	5	5	5	5	5	5	5	5	5	5	5	5	5	5	5	5	5	5	5	5	5	5	5	5	5	5	5	5	5	5	7	7	7	7	7
2	20	2	2	1	2	2	2	3	3	4	3	2	2	1	2	3	2	4	4	4	3	4	2	3	3	2	2	3	2	2	2	4	4	3	3	4	3	2	2	2	2	2	2	2	5	4	6	6	3
1	21	2	2	3	4	3	4	4	5	5	5	5	5	4	3	3	4	3	4	3	4	3	4	3	4	4	3	4	3	3	2	4	3	2	3	5	2	3	3	3	3	4	2	2	5	3	4	5	4
1	20	4	4	4	4	4	4	4	4	4	4	4	4	4	4	4	4	4	4	4	4	4	4	4	4	4	4	4	4	4	4	4	4	4	4	4	4	4	4	4	4	4	4	4	6	6	6	6	6
1	20	1	2	4	4	2	2	3	4	3	3	3	3	4	3	3	3	4	4	1	4	3	3	1	4	3	2	3	3	3	3	3	4	2	2	1	2	4	1	1	1	1	2	2	4	6	7	7	6
1	20	3	3	4	4	4	4	4	4	4	4	4	4	4	4	4	4	4	4	4	4	4	4	4	4	4	4	4	4	4	4	4	4	4	4	4	4	4	4	4	4	4	3	4	5	6	6	6	5
1	20	3	4	4	4	2	4	4	4	4	4	4	4	4	4	4	4	4	4	4	4	4	4	4	4	4	4	4	4	4	4	4	4	4	4	4	4	4	4	4	4	4	4	4	6	6	6	6	6
1	18	4	2	4	4	4	2	3	4	4	3	3	4	3	3	3	4	4	3	4	4	4	4	3	3	4	3	4	3	4	3	4	3	4	3	4	3	4	3	4	3	4	4	3	6	4	5	6	6
1	19	4	4	4	4	4	4	4	4	4	4	4	4	4	4	3	4	4	4	4	4	4	4	4	4	4	4	4	4	3	4	4	4	4	4	4	4	3	4	3	3	3	4	4	7	7	7	7	6
1	19	2	2	2	3	3	4	4	5	5	5	5	5	3	3	2	3	3	4	5	4	3	3	5	3	3	5	4	4	3	3	4	4	4	4	5	5	3	4	2	3	1	2	3	5	6	6	6	6
2	21	1	1	1	1	1	1	1	1	1	1	1	1	1	1	5	1	1	2	1	1	1	1	1	1	1	1	1	1	2	1	1	1	1	1	1	1	1	1	1	1	1	1	1	1	1	1	1	1
1	22	4	2	4	2	2	2	2	4	4	4	4	4	4	3	3	2	3	4	2	3	4	2	3	4	2	2	2	2	2	2	2	2	2	3	3	3	2	2	3	2	2	4	2	3	5	3	5	5
2	20	2	2	2	2	2	2	2	2	2	4	4	2	2	2	3	2	4	4	2	4	4	2	2	4	4	2	4	4	4	4	4	4	4	4	4	4	4	4	2	2	2	2	2	6	6	6	6	6
1	18	3	3	3	3	3	3	3	3	3	3	3	3	3	3	3	3	3	3	3	3	3	3	3	3	3	3	3	3	3	3	3	3	3	3	3	3	3	3	3	3	3	3	3	5	5	5	5	5
2	20	4	4	3	1	4	2	3	5	1	5	4	5	3	4	4	2	5	1	4	2	4	3	2	4	2	4	2	4	4	2	4	4	4	2	3	3	4	1	4	2	4	3	4	4	4	4	4	4
2	18	5	5	5	5	5	5	5	5	5	5	5	5	5	5	5	5	5	5	5	5	5	5	5	5	5	4	4	3	5	4	4	3	4	5	5	4	3	4	5	4	3	5	4	7	7	7	6	5
2	20	3	4	4	4	3	3	3	3	3	4	4	4	4	3	3	3	4	4	4	4	4	4	4	4	4	3	4	4	4	4	4	4	4	4	4	4	3	4	3	3	3	3	3	4	4	4	4	4
2	18	5	5	5	5	5	5	5	5	5	5	5	5	5	5	5	5	5	5	5	5	5	5	5	5	5	5	5	5	5	5	5	5	5	5	5	5	5	5	5	5	5	5	5	7	7	7	7	7
2	19	4	4	4	5	4	4	4	4	4	5	4	5	4	4	5	4	4	4	4	4	4	4	4	5	4	4	4	4	4	4	4	4	4	5	4	4	4	4	4	4	2	5	4	6	6	6	6	6
2	20	1	1	1	1	1	1	1	1	1	1	1	1	1	1	5	1	1	1	1	1	1	1	1	1	1	1	1	1	1	1	1	1	1	1	1	1	1	1	1	1	1	1	1	1	1	1	1	1
1	20	4	4	4	4	4	4	4	4	4	4	4	4	4	4	4	4	4	4	4	4	3	3	4	4	4	4	4	4	4	4	4	4	4	4	4	4	3	4	4	4	3	3	4	4	4	4	4	4
2	19	3	3	3	3	4	3	4	4	4	4	4	4	2	3	4	2	4	3	1	1	3	3	3	3	3	3	3	3	3	3	3	3	3	3	3	3	3	3	3	3	3	3	3	4	4	4	4	4
2	22	4	4	4	4	4	4	4	4	4	4	4	4	4	4	4	4	4	4	4	4	4	4	4	4	4	4	4	4	4	4	4	4	4	4	4	4	4	4	4	4	4	4	4	7	7	7	7	6
1	20	5	5	5	5	5	5	5	5	5	5	5	5	5	5	5	5	5	5	5	5	5	5	5	5	5	5	5	5	5	5	5	5	5	5	5	5	5	5	5	5	5	5	5	7	7	7	7	7
2	19	4	4	4	4	4	4	4	4	4	4	4	4	4	4	4	4	4	4	4	4	4	4	4	4	4	4	4	4	4	4	4	4	4	4	4	4	4	4	4	4	4	4	4	6	6	6	6	6
1	19	2	2	3	4	2	4	4	4	4	4	4	4	4	4	2	4	3	4	4	4	4	4	4	4	4	4	4	4	4	4	4	4	4	4	4	4	4	4	4	4	2	4	4	6	6	6	6	6
2	20	5	5	5	5	5	5	5	5	5	5	5	5	5	5	5	5	5	5	5	5	5	5	5	5	5	5	5	5	5	5	5	5	5	5	5	5	5	5	5	5	3	5	5	7	7	7	7	7
2	20	5	5	5	5	5	5	5	5	5	5	5	5	5	5	5	5	5	5	5	5	5	5	5	5	5	5	5	5	5	5	5	5	5	5	5	5	5	5	5	5	5	5	5	7	7	7	7	7
1	20	5	5	5	5	5	5	5	5	5	5	5	5	2	2	4	2	3	3	1	1	3	3	3	3	3	1	3	3	4	4	4	4	4	4	4	4	2	4	4	2	1	4	3	5	5	7	6	7
1	21	5	5	5	5	5	5	5	5	5	5	5	5	5	5	5	5	5	5	5	5	5	5	5	5	5	5	5	5	5	5	5	5	5	5	5	5	5	5	5	5	5	5	5	7	7	7	7	6
2	20	5	5	5	5	5	5	5	5	5	5	5	5	5	5	5	5	5	5	5	5	5	5	5	5	5	5	5	5	5	5	5	5	5	5	5	5	5	5	5	5	5	5	5	7	7	7	7	7
2	2	4	5	5	5	5	5	5	5	5	5	4	4	5	5	5	5	5	5	5	5	5	5	5	5	5	5	5	5	5	5	5	5	5	5	5	5	5	5	3	5	5	5	5	6	6	6	6	6
1	21	5	5	5	5	5	5	5	5	5	5	5	5	5	5	5	5	5	5	5	5	5	5	5	5	5	5	5	5	5	5	5	5	5	5	5	5	5	5	5	5	5	5	5	7	7	7	7	7
2	20	5	5	5	5	5	5	5	5	5	5	5	5	5	4	3	4	5	5	5	5	5	5	5	5	5	5	5	5	5	5	5	5	5	5	5	5	5	5	5	5	2	4	5	7	7	7	7	7
2	19	5	5	5	5	5	5	5	5	5	5	5	5	4	5	5	5	5	5	5	5	5	5	5	5	5	5	5	5	5	5	5	5	5	5	5	5	5	5	5	5	5	5	5	7	7	7	7	7
2	19	5	5	5	5	5	5	5	5	5	5	5	5	5	3	5	1	5	5	5	5	5	5	5	5	5	5	5	5	5	5	5	5	5	5	5	5	5	5	5	5	5	5	5	7	7	7	7	7
1	19	2	3	4	4	3	3	4	4	4	4	4	4	4	4	3	3	4	4	3	4	4	3	3	4	3	3	3	4	4	4	4	4	4	4	4	4	3	3	4	3	2	2	4	6	6	6	6	6
2	19	5	5	5	5	5	5	5	5	5	5	5	5	5	5	5	5	4	4	5	5	4	3	4	5	5	4	5	5	5	5	5	5	5	5	5	5	5	5	5	5	5	5	5	6	6	6	6	6
1	19	4	4	4	4	4	4	4	4	4	4	4	4	4	4	4	4	4	4	4	4	4	4	4	4	4	4	4	4	4	4	4	4	4	4	4	4	4	4	4	4	4	4	4	5	6	6	7	7
1	19	1	2	2	2	3	3	4	4	4	4	4	4	4	4	4	4	4	4	4	4	4	4	4	4	4	4	4	4	4	4	4	4	4	4	4	4	4	4	4	4	4	4	4	6	6	6	6	6
1	19	3	3	3	3	3	3	3	3	3	3	3	3	3	2	2	3	5	4	3	4	4	3	3	3	3	3	3	3	3	3	4	4	4	4	4	4	4	4	3	3	3	3	3	4	4	4	4	4
1	19	4	4	4	4	4	4	4	4	4	4	4	4	4	4	4	4	4	4	4	4	4	4	4	4	4	4	4	4	4	4	4	4	4	4	4	4	4	4	4	4	4	4	4	7	7	7	7	7
1	18	4	4	4	4	4	4	3	4	4	4	4	4	4	4	4	4	4	4	4	4	4	4	4	4	4	4	3	4	3	4	4	3	4	4	4	4	3	4	4	3	5	4	4	4	4	4	4	4
1	19	4	3	3	3	2	2	3	4	4	4	4	4	4	4	4	4	4	4	4	4	4	4	4	4	4	4	4	4	4	4	4	4	4	4	4	4	2	4	4	4	4	4	3	5	5	4	4	4
1	19	2	4	2	4	4	4	3	3	4	4	4	2	3	2	2	2	4	4	4	4	4	4	3	4	3	2	4	4	4	4	4	4	4	4	4	4	4	4	4	2	2	2	4	6	6	6	6	6
1	19	4	4	5	5	5	5	5	5	5	5	5	5	5	5	2	3	2	5	3	5	5	2	5	5	3	2	3	5	5	3	5	5	5	5	2	5	5	2	5	5	1	5	5	7	7	7	7	7
1	20	2	2	2	2	2	2	3	3	3	3	3	3	2	2	4	1	2	2	2	2	3	3	3	3	3	3	2	2	2	2	2	2	2	2	2	2	2	2	2	2	2	2	2	6	6	6	6	6
1	18	4	4	4	5	4	4	4	4	4	5	5	5	4	5	2	4	4	4	4	4	5	2	2	4	2	2	4	4	3	4	4	4	4	4	4	4	4	4	4	4	4	4	4	4	6	5	6	4
1	20	5	5	5	5	5	5	5	5	5	5	5	5	5	5	5	5	5	5	5	5	5	5	5	5	5	5	4	4	5	5	5	5	5	5	5	5	5	5	5	5	5	5	5	4	7	7	3	2
1	19	3	1	1	3	2	2	4	4	3	3	4	4	3	3	3	3	3	2	4	3	3	4	3	3	2	3	3	3	2	2	4	3	3	3	3	3	2	4	2	3	1	3	3	5	5	5	5	6
1	19	4	4	4	4	4	4	4	4	4	4	4	4	4	4	4	4	4	4	4	4	4	4	4	4	4	4	4	4	4	4	4	4	4	4	2	3	3	3	3	4	2	2	2	4	4	1	1	4
1	18	2	2	2	3	2	3	3	3	3	3	3	3	3	2	3	2	4	4	4	4	4	4	4	4	4	3	3	4	4	4	4	4	4	4	4	4	4	3	3	4	3	4	3	4	4	4	5	5
1	18	4	3	3	4	3	4	4	4	4	4	4	4	4	3	2	3	2	3	2	3	4	2	3	4	4	4	3	4	4	4	4	4	4	4	3	4	2	4	3	2	2	4	4	5	5	5	5	6
1	19	4	5	3	3	5	5	5	4	4	4	4	5	4	4	5	4	4	4	5	4	4	5	5	5	5	5	5	5	4	5	4	3	4	4	4	4	3	4	5	5	5	3	5	6	5	7	7	7
1	19	3	2	4	4	3	3	4	4	4	4	4	4	4	4	2	3	2	4	4	4	4	4	4	4	4	3	4	4	3	4	4	2	4	4	3	4	4	2	2	4	1	4	2	6	7	6	6	7
1	19	3	3	3	3	3	3	3	4	2	5	4	5	4	4	3	3	4	4	4	4	4	4	3	3	2	3	4	4	5	4	4	4	4	4	4	4	4	4	4	4	4	4	4	6	6	6	6	6
1	18	5	3	4	4	4	3	4	4	4	4	4	4	4	4	4	5	5	5	5	5	5	5	5	5	5	5	5	5	5	4	5	4	5	5	5	4	4	3	4	4	5	4	5	6	6	7	7	6
1	20	2	2	2	3	2	4	4	4	3	4	4	3	2	3	3	2	3	4	4	4	4	3	4	4	2	2	4	4	2	3	4	4	4	4	3	3	4	2	2	2	3	2	3	5	5	4	3	4
1	18	4	4	4	4	4	4	4	4	4	4	4	4	4	4	4	4	4	4	4	4	4	4	4	4	4	4	4	4	4	4	4	4	4	4	4	4	4	4	4	4	4	4	4	6	6	6	6	6
1	18	5	5	5	5	5	5	5	5	5	5	5	5	5	5	5	5	5	5	5	5	5	5	5	5	5	5	5	5	5	5	5	5	5	5	5	5	5	5	5	5	5	5	5	7	7	7	7	7
1	19	3	2	3	3	3	3	3	3	3	3	3	3	3	3	3	3	4	4	3	4	4	3	3	4	3	3	3	4	3	3	4	4	3	4	3	4	4	3	3	3	3	3	3	5	5	5	5	5
1	20	2	4	4	4	2	2	4	4	4	4	4	4	4	4	2	3	2	4	2	4	4	4	4	4	4	2	4	4	4	4	4	4	4	4	4	4	4	4	4	4	4	4	4	6	6	6	6	6
1	18	3	2	4	4	4	4	3	3	3	4	4	4	4	4	4	4	2	3	2	2	4	2	2	2	2	2	4	4	4	4	4	3	4	4	2	4	2	4	4	2	2	2	3	6	6	6	6	6
1	19	4	3	2	4	4	3	5	4	5	5	5	5	3	3	3	2	4	4	1	5	4	4	4	4	4	2	4	5	5	5	5	5	5	4	4	4	4	4	4	3	1	5	4	6	6	3	4	6
1	19	4	4	4	4	4	4	4	4	4	4	4	4	4	4	4	4	4	4	4	4	4	4	4	4	4	4	4	4	4	4	4	4	4	4	4	4	4	4	4	4	4	4	4	4	4	4	5	6
1	19	4	4	2	2	4	4	3	4	4	4	5	4	3	1	2	1	2	2	3	4	4	3	4	4	2	2	4	4	2	4	4	4	4	2	4	3	3	5	2	2	2	4	4	5	5	5	5	5
1	19	1	1	1	1	1	1	1	3	4	3	2	1	1	2	5	1	1	1	1	1	3	2	1	1	1	1	1	1	1	1	1	1	1	3	2	3	3	1	1	1	1	1	1	3	5	2	2	4
1	19	5	5	4	5	5	5	5	5	5	5	5	5	5	3	5	4	4	2	3	5	4	1	4	5	5	2	5	5	5	5	5	5	5	4	4	5	5	4	5	5	1	4	5	7	7	5	6	5
1	19	4	3	4	4	4	4	4	4	4	4	4	4	4	4	4	4	4	4	4	4	3	3	2	4	3	2	4	4	4	4	4	4	4	4	4	4	4	4	4	4	4	4	4	6	6	6	6	6
1	19	3	2	3	4	2	2	3	5	4	4	4	4	3	3	4	3	2	2	2	4	3	4	2	4	4	4	4	4	4	4	4	4	4	4	4	4	4	4	2	4	2	4	3	5	6	5	6	6
1	19	4	3	4	3	4	3	4	4	4	4	4	4	4	2	4	4	3	4	3	4	3	4	4	4	4	3	4	3	4	4	3	4	3	3	4	4	3	4	4	4	3	4	3	4	4	5	4	5
1	18	3	3	3	3	3	3	4	4	3	4	4	3	3	2	3	2	2	2	3	4	2	3	2	3	2	3	3	4	3	3	3	3	3	3	4	4	3	4	3	2	1	3	2	4	5	5	5	5
1	20	2	2	1	2	2	3	4	4	4	4	4	4	2	2	3	2	2	4	4	4	4	4	3	4	2	2	3	3	2	4	4	4	4	4	4	4	3	3	2	2	2	2	2	7	7	7	7	7
1	18	4	3	4	4	3	4	3	3	2	3	4	4	3	2	4	2	2	2	4	2	3	3	4	3	2	2	2	4	4	4	4	5	4	5	5	5	4	5	4	5	1	2	4	3	2	4	4	5
1	21	3	3	3	3	3	4	4	4	3	4	4	4	3	2	3	2	2	3	3	3	3	4	3	3	4	4	3	4	3	2	4	4	4	4	3	4	3	4	3	4	1	4	3	6	6	6	6	6
1	21	4	3	3	3	3	3	3	3	3	3	4	3	2	2	3	1	2	3	3	3	2	2	3	3	2	2	3	4	3	4	4	4	4	3	3	4	3	3	2	2	1	3	4	3	5	2	1	5
1	19	3	2	3	2	3	3	3	4	4	3	4	4	3	3	2	2	2	4	3	4	4	3	4	4	3	2	3	3	3	3	4	4	3	4	4	4	4	4	3	3	3	3	4	6	6	6	5	6
2	19	4	5	4	4	4	5	1	4	5	5	5	5	4	5	5	5	5	1	5	5	5	5	5	5	5	5	5	5	5	5	5	5	5	5	5	5	5	5	5	5	5	5	5	7	7	7	7	7
1	19	4	3	3	4	4	3	4	3	3	4	4	4	3	2	2	4	4	4	4	4	4	3	4	4	3	2	3	4	5	4	5	4	5	4	4	4	4	3	5	4	1	4	3	4	4	4	4	4
1	21	3	3	3	4	2	2	2	2	4	4	2	1	2	2	4	2	2	4	1	4	4	4	2	3	3	2	2	4	1	4	4	4	4	4	4	3	1	2	2	1	1	1	4	5	5	1	1	5
1	19	1	2	2	3	2	2	3	5	5	4	4	4	2	1	3	1	1	1	2	4	3	3	2	3	2	3	2	4	2	3	4	3	3	3	4	4	2	2	2	3	1	4	3	4	5	4	5	3
1	18	4	4	4	4	4	4	4	4	4	4	4	4	4	4	4	4	4	4	4	4	4	4	4	4	4	4	4	4	4	4	4	4	4	4	4	4	4	4	4	4	4	4	5	6	6	6	6	6
1	20	3	3	3	3	4	3	4	4	4	4	4	4	4	4	4	4	4	4	4	4	3	2	2	3	4	2	3	3	3	3	4	4	4	4	4	4	3	3	3	2	2	4	2	5	5	5	4	5
1	19	3	3	4	4	3	4	3	3	4	4	4	4	3	1	2	1	3	3	4	4	3	4	4	4	3	4	3	4	3	4	4	4	3	3	4	4	2	3	3	4	4	4	4	7	6	6	6	6
1	19	4	3	3	4	3	3	4	4	4	4	4	4	4	4	3	4	3	3	3	4	3	3	3	4	3	2	3	4	4	4	4	4	4	4	4	4	3	4	3	2	2	2	3	4	5	4	4	5
1	19	1	3	1	2	1	1	1	1	1	4	5	1	1	2	5	1	4	4	3	3	4	3	4	2	2	2	2	4	2	3	4	4	4	3	4	4	2	3	2	2	2	4	2	3	3	6	3	7
1	19	3	2	4	3	2	3	3	4	4	4	4	4	5	5	3	3	3	4	4	4	4	4	4	4	2	1	3	3	4	3	4	4	4	4	5	5	2	2	3	2	2	2	4	5	6	7	7	7
1	19	2	2	3	3	2	3	4	4	5	4	4	4	4	4	3	3	4	3	2	4	3	3	2	4	4	2	4	4	3	4	4	4	4	3	4	2	2	2	2	3	3	4	3	7	6	6	7	7
1	19	2	3	3	3	2	2	3	4	3	3	4	3	2	4	3	3	2	2	4	4	3	3	4	4	2	4	4	3	3	4	4	4	3	3	4	3	2	2	2	2	2	2	3	5	6	5	5	6
1	19	4	4	4	4	4	4	4	4	4	4	4	4	4	4	4	4	4	4	4	4	4	4	4	4	4	4	4	4	4	4	4	4	4	4	4	4	4	4	4	4	4	4	4	5	4	6	6	6
1	19	4	3	2	4	4	4	5	5	3	4	5	4	4	4	5	5	4	2	1	4	3	2	2	4	2	2	5	5	5	4	5	5	5	4	3	4	3	4	5	2	1	4	4	4	3	5	2	2
1	19	4	4	4	4	3	3	4	4	4	4	4	4	4	4	3	3	4	4	3	4	4	3	3	4	3	3	3	3	3	3	4	4	4	4	4	4	4	4	4	4	4	4	4	5	6	5	6	6
1	18	1	1	1	1	1	3	4	4	2	4	4	4	1	3	4	2	4	4	4	4	4	2	4	4	2	2	3	4	2	4	4	4	4	2	4	3	2	2	2	2	2	2	3	6	6	6	6	4
1	20	3	4	4	4	3	4	4	4	4	4	4	4	4	4	4	4	4	4	4	4	4	3	4	4	2	2	4	4	4	4	4	4	4	4	4	4	4	4	4	4	4	4	4	5	7	7	7	6
1	19	3	3	4	4	3	3	5	5	5	5	5	5	5	5	3	3	2	2	2	4	4	4	3	4	3	3	4	3	3	3	3	4	4	4	5	5	3	3	3	3	2	4	2	4	5	5	5	4
1	19	3	4	3	4	4	3	4	3	3	4	4	4	4	3	2	4	4	4	2	4	4	4	4	4	4	2	4	4	3	4	4	4	4	3	4	3	4	3	3	4	4	4	4	4	6	6	5	6
2	20	4	3	3	4	3	4	3	4	4	3	4	3	2	2	3	2	3	3	2	4	3	3	2	4	3	3	3	3	3	3	3	4	3	3	4	3	2	3	3	3	2	3	3	5	5	5	5	6
1	19	4	4	4	4	4	4	4	4	4	4	4	4	4	4	4	4	4	4	4	4	4	4	4	4	4	4	4	4	4	4	4	4	4	4	4	4	4	4	4	4	4	4	4	6	6	6	6	6
1	18	5	5	5	5	5	5	5	5	5	5	5	5	5	5	5	5	5	5	5	5	5	5	5	5	5	5	5	5	5	5	5	5	5	5	5	5	5	5	5	5	5	5	5	7	7	7	7	7
1	19	3	3	3	3	4	3	4	4	4	4	4	4	2	2	3	2	2	2	2	4	3	2	2	4	4	2	3	3	3	3	3	3	3	4	4	3	3	4	3	3	2	4	2	4	4	4	4	4
1	19	3	3	2	4	3	4	3	4	4	3	4	3	3	2	3	2	2	4	2	4	3	2	2	4	3	2	3	4	3	4	4	4	3	2	3	3	2	4	3	2	2	3	4	4	6	6	6	5
1	19	3	2	2	4	4	3	4	5	4	5	5	4	3	2	4	2	2	4	2	4	4	3	2	4	3	1	3	4	2	4	4	4	4	4	5	4	4	3	2	4	1	4	3	6	7	6	5	6
1	19	4	4	4	4	4	5	5	5	3	5	5	5	5	3	2	4	4	5	4	5	4	4	5	5	4	3	4	4	4	4	4	4	4	4	4	4	4	4	3	3	2	4	4	5	6	6	4	7
1	19	5	3	4	4	4	4	4	4	4	4	4	4	3	3	2	2	3	4	3	4	4	4	3	4	4	3	4	4	4	4	4	4	4	4	4	4	4	4	4	3	3	4	4	5	5	5	5	5
1	18	1	1	1	1	1	1	1	1	1	1	1	1	1	1	5	1	2	1	1	4	3	2	1	4	1	1	1	1	1	1	1	3	1	1	1	1	1	1	1	1	1	1	1	6	6	6	6	6
2	20	5	4	4	3	4	5	4	4	4	5	5	5	5	4	4	5	5	4	3	4	5	4	5	5	5	5	5	5	5	5	4	5	4	5	5	4	5	4	4	4	5	5	5	6	6	6	7	5
1	19	4	3	4	4	4	4	4	4	4	4	4	4	4	4	4	4	1	4	4	4	4	1	4	4	1	1	4	4	4	4	4	2	2	2	4	2	4	1	1	4	1	1	4	5	5	5	3	3
1	20	3	3	3	4	3	4	4	3	4	4	4	4	3	2	3	2	2	2	4	4	4	3	3	4	4	3	4	4	3	4	4	4	4	4	4	4	4	4	3	2	2	2	2	5	5	5	5	5
1	19	2	2	3	4	2	4	4	4	4	4	4	4	2	3	2	2	2	4	2	2	4	2	2	4	2	2	4	4	2	4	4	4	4	4	4	4	4	4	2	2	2	2	4	5	6	6	6	7
2	19	3	3	3	4	4	4	4	4	4	4	4	4	3	3	2	3	3	3	3	4	4	4	3	4	3	3	3	4	4	4	4	4	3	4	4	4	3	4	4	3	3	3	4	5	4	6	6	6
2	21	5	5	5	5	5	5	5	5	5	5	5	5	5	5	5	5	5	5	5	5	5	5	5	5	5	5	5	5	5	5	5	5	5	5	5	5	5	5	5	5	5	5	5	7	7	7	7	7
1	20	4	4	4	4	4	4	4	4	4	4	4	4	3	2	2	2	4	4	4	4	4	3	4	4	4	3	4	4	4	4	4	4	4	4	4	4	4	4	4	4	4	4	4	6	6	6	6	6
1	19	4	3	4	4	5	4	5	3	3	5	5	5	5	3	5	3	3	4	3	5	4	3	3	5	3	3	5	5	5	5	5	5	5	5	4	5	3	5	5	4	2	3	4	4	5	4	5	5
1	19	3	2	4	5	3	4	4	4	4	4	4	4	3	2	2	1	2	2	2	5	4	3	4	5	3	2	5	5	3	3	4	3	4	4	4	4	4	2	2	2	2	4	4	5	6	4	3	6
1	19	4	4	4	4	4	4	4	4	4	4	4	4	4	4	4	4	4	4	4	4	4	4	4	4	4	4	4	4	4	4	4	4	4	4	4	4	4	4	4	4	4	4	4	5	5	5	5	5
1	18	3	2	2	2	2	2	3	3	3	4	4	4	4	2	4	2	2	4	2	2	2	3	2	3	1	1	2	2	2	4	4	4	4	2	4	4	2	4	2	2	2	2	2	5	5	5	5	5
1	18	4	4	3	3	4	4	3	2	5	5	5	5	4	4	2	3	4	4	2	4	4	2	2	4	2	2	4	4	4	4	4	4	4	4	4	4	4	4	2	2	2	4	4	5	5	5	6	5
1	19	3	2	5	5	2	5	3	5	5	5	5	5	5	2	4	3	1	2	1	2	4	1	1	5	5	1	3	5	2	5	5	2	2	5	5	5	2	2	3	5	2	5	2	5	3	1	1	7
1	20	4	5	5	5	3	4	4	4	2	4	4	4	4	5	2	4	3	3	1	4	3	3	1	3	2	1	5	5	3	4	5	5	5	5	5	5	5	4	2	2	1	2	4	4	3	5	5	6
1	19	4	4	4	4	4	4	4	4	4	4	4	4	4	4	4	4	4	3	3	4	4	3	4	4	3	3	3	4	3	4	3	3	3	4	3	4	3	3	3	4	3	4	3	5	5	5	6	6
1	19	4	4	4	4	4	4	4	4	4	4	4	4	4	4	4	4	4	4	4	4	4	4	4	4	4	4	4	4	4	4	4	4	4	4	4	4	4	4	4	4	4	4	4	5	5	5	5	5
1	20	4	3	4	4	4	4	3	4	4	4	4	4	4	4	2	4	4	4	3	4	4	4	4	4	4	4	4	4	4	3	4	4	4	4	4	4	4	4	3	4	3	3	4	6	6	6	6	5
2	18	3	4	4	4	4	4	4	4	4	4	4	4	2	4	2	2	3	4	4	4	4	4	4	4	4	4	4	4	4	4	4	4	4	4	4	4	4	4	3	4	4	4	4	6	6	6	6	6
1	18	5	5	5	5	5	5	5	5	5	5	5	5	5	5	5	5	5	5	5	5	5	5	5	5	5	5	5	5	5	5	5	5	5	5	5	5	5	5	5	5	5	5	5	7	7	7	7	7
2	19	1	1	1	1	1	1	1	1	4	4	4	4	4	4	4	4	2	3	4	4	4	4	4	4	4	4	4	3	3	3	3	3	4	3	4	4	4	3	4	5	4	3	4	5	5	5	5	5
1	18	4	3	3	4	3	3	3	3	4	4	4	4	3	4	3	3	2	3	2	3	3	3	3	3	3	3	3	4	3	3	3	3	3	3	3	3	3	3	3	3	3	3	3	4	5	5	5	5
1	20	3	1	2	3	1	4	4	3	1	4	4	3	1	1	4	1	1	2	1	1	5	3	1	1	1	1	1	4	4	1	4	4	5	4	4	4	4	4	4	1	1	4	4	4	5	1	4	5
2	18	5	5	5	5	3	5	5	5	5	5	5	5	5	5	5	5	5	5	5	5	5	5	5	5	5	5	5	5	5	5	5	5	5	5	5	5	5	5	5	5	5	5	5	7	7	7	7	7
2	20	3	3	3	2	3	3	3	3	3	3	3	3	4	4	4	4	4	4	4	4	4	4	4	4	4	4	4	4	4	4	4	4	4	4	4	4	4	4	4	4	4	4	4	7	7	6	7	6
2	20	5	5	5	5	5	5	5	5	5	5	5	5	5	5	5	5	5	5	5	5	5	5	5	5	5	5	5	5	5	5	5	5	5	5	5	5	5	5	5	5	5	5	5	7	7	7	7	7
2	19	5	5	5	5	5	5	5	5	5	5	5	5	5	5	5	5	5	5	5	5	5	5	5	5	5	5	5	5	5	5	5	5	5	5	5	5	5	5	5	5	5	5	5	7	7	7	7	7
2	18	3	2	2	2	2	2	3	4	2	3	3	2	3	3	2	3	2	3	2	3	3	2	3	2	3	3	3	3	2	3	2	3	2	3	2	3	3	3	2	3	2	2	3	3	4	3	4	3
2	18	3	2	2	2	2	2	2	4	4	4	4	4	2	3	3	2	2	1	2	2	5	2	2	2	2	2	2	2	2	2	2	2	2	2	2	2	2	2	2	2	2	2	2	7	7	7	7	7
2	20	3	3	3	4	3	3	2	3	3	4	4	4	2	2	3	2	4	4	5	4	5	5	5	4	4	4	3	3	5	4	4	4	4	4	4	4	3	4	2	4	4	4	2	7	7	7	7	7
1	19	4	4	4	5	4	5	4	4	5	4	5	5	4	3	2	2	4	4	4	5	4	5	4	5	4	2	4	5	5	5	5	5	4	4	4	5	5	4	4	2	1	4	5	6	7	5	6	7
2	19	3	3	4	4	3	4	4	4	4	4	4	4	4	4	3	4	4	4	4	4	4	4	4	4	4	4	4	4	4	4	4	4	4	4	4	4	4	4	4	2	2	3	3	5	5	5	5	5
2	19	2	2	2	2	2	2	2	2	2	2	2	2	2	2	2	2	2	2	2	2	2	2	2	2	2	2	2	2	2	2	2	2	2	2	2	2	2	2	2	2	2	2	2	3	3	3	3	3
1	20	5	5	5	5	5	5	5	5	5	5	5	5	5	5	5	5	5	5	5	5	5	3	3	5	5	5	5	5	5	5	5	5	5	5	5	5	5	5	5	5	5	5	5	7	7	7	7	7
2	19	4	4	4	4	4	4	4	4	4	4	4	4	4	4	4	4	4	4	4	4	4	4	4	4	4	4	4	4	4	4	4	4	4	4	4	4	4	4	4	4	4	4	4	6	6	6	6	6
2	21	4	5	4	3	3	4	4	3	5	5	4	4	2	2	3	4	4	3	4	3	4	3	3	4	4	4	4	3	4	4	4	4	4	4	4	3	3	4	4	3	3	3	3	5	4	5	5	5
2	21	4	4	4	4	4	4	4	4	4	4	4	4	4	4	4	4	4	4	4	4	4	4	4	4	4	4	4	4	4	4	4	4	4	4	4	4	4	4	4	4	4	4	4	6	6	6	6	6
1	19	4	4	4	4	4	4	4	4	4	4	4	4	4	4	4	4	4	4	4	4	4	4	4	4	4	4	4	4	4	4	4	4	4	4	4	4	4	4	4	4	4	4	4	6	6	6	6	6
2	21	4	4	4	4	4	4	4	4	4	4	4	4	4	4	4	4	4	4	4	4	4	4	4	4	4	4	4	4	4	4	4	4	4	4	4	3	4	4	3	4	4	4	3	5	5	6	5	5
1	20	5	5	5	5	5	5	5	5	5	5	5	5	5	2	3	2	3	2	3	2	3	2	3	2	3	2	3	2	3	2	3	3	2	3	2	3	2	3	2	3	2	3	2	4	3	4	3	4
2	20	1	2	4	1	2	1	4	2	4	4	4	3	3	3	3	3	3	3	3	3	1	1	1	1	1	1	1	1	1	1	1	1	1	1	1	1	1	1	1	1	1	1	1	5	2	3	3	4
1	20	4	3	3	4	4	4	4	4	5	5	4	5	5	4	2	3	5	5	4	4	4	4	4	4	4	3	4	4	4	4	4	4	4	4	4	4	4	4	3	3	1	3	4	5	6	6	6	6
2	20	3	3	1	3	3	3	3	3	4	4	4	3	2	1	3	1	4	4	4	4	4	1	1	4	4	2	3	3	3	3	3	3	3	3	3	3	3	3	3	3	3	3	3	4	4	4	4	4
1	18	5	5	3	5	5	5	3	3	2	5	5	5	5	2	5	1	5	5	2	5	5	5	2	5	5	1	5	5	5	5	5	5	5	5	5	5	4	5	5	5	1	1	5	4	4	6	6	7
2	20	4	4	4	4	4	4	4	4	4	4	4	4	4	4	4	4	4	4	4	4	4	4	4	4	4	4	4	4	4	4	4	4	4	4	4	4	4	4	4	4	4	4	4	5	5	6	5	6
2	17	3	2	4	4	3	4	4	4	4	4	4	4	4	2	4	2	4	4	4	4	3	2	4	4	3	3	4	4	3	3	4	4	4	4	5	5	5	5	4	4	2	4	3	6	6	5	5	5
1	19	3	2	2	3	2	3	3	4	4	4	3	3	3	3	3	2	3	4	3	4	4	2	2	3	2	2	3	3	2	3	3	3	3	3	3	3	2	2	2	2	2	2	2	4	5	5	5	5
2	19	4	4	4	4	4	4	4	4	4	4	4	4	4	4	4	4	4	4	4	5	4	4	4	4	4	4	4	4	4	4	4	4	4	4	4	4	4	4	4	4	4	4	4	6	6	6	5	6
1	19	2	2	3	4	3	2	4	5	4	5	5	5	3	2	4	3	4	5	4	4	5	3	3	2	1	2	4	2	2	4	5	3	4	4	5	5	4	5	2	1	1	4	2	7	7	7	7	5
1	21	4	4	4	4	4	4	4	4	4	4	4	4	4	3	4	3	5	5	4	5	5	2	3	5	5	2	5	4	3	5	5	5	5	5	5	5	5	3	3	4	1	4	4	7	7	7	7	7
2	19	3	3	3	3	3	3	3	3	3	3	3	3	3	3	3	3	3	3	3	3	3	3	3	3	3	3	3	3	3	3	3	3	3	3	3	3	3	3	3	3	3	3	3	4	4	4	4	4
2	21	2	2	3	3	2	3	3	3	4	4	4	4	3	2	3	2	3	3	3	3	4	3	3	3	3	3	4	4	3	4	4	4	4	4	4	4	4	4	2	2	2	2	2	5	5	5	6	6
2	20	4	4	4	4	4	4	4	4	4	4	4	4	4	4	4	4	4	4	4	4	4	4	4	4	4	4	4	4	4	4	4	4	4	4	4	4	4	4	4	4	4	4	4	5	5	5	5	5
2	21	3	3	3	4	4	3	4	4	4	4	5	5	3	3	2	3	2	3	2	5	3	2	2	4	3	2	4	4	3	4	5	5	5	3	3	4	2	5	4	4	2	5	4	5	6	6	6	5
2	20	2	1	2	2	2	1	4	4	4	4	4	3	2	2	3	1	4	2	1	4	4	3	1	4	4	2	2	4	2	3	2	4	4	3	3	4	2	4	2	2	2	4	2	2	4	5	5	2
1	21	3	2	3	3	2	2	3	4	4	4	4	4	3	2	3	3	2	3	1	2	4	2	1	3	2	1	3	3	2	2	2	3	4	4	4	4	2	2	2	2	2	2	2	5	4	3	5	4
2	20	3	3	2	4	2	3	3	3	3	4	4	4	3	2	4	2	5	4	3	3	3	2	3	4	3	3	3	3	3	3	3	3	3	3	3	3	3	3	3	3	3	3	3	4	4	4	4	4
1	20	2	2	2	2	2	2	2	3	2	3	3	3	1	1	2	1	4	4	3	3	2	3	2	4	2	2	2	2	2	2	2	2	2	2	2	2	2	2	2	2	2	2	2	6	7	5	7	6
2	18	4	4	4	4	4	4	4	4	4	4	4	4	4	4	4	4	4	4	4	4	4	4	4	4	4	4	4	4	4	4	4	4	4	4	4	4	4	4	4	4	4	4	4	5	5	5	5	5
1	20	3	3	3	3	3	3	3	3	3	3	3	3	3	3	3	3	3	3	3	3	3	3	3	3	3	3	3	3	3	3	3	3	3	3	3	3	3	3	3	3	3	3	3	4	4	4	4	4
1	19	3	3	3	3	3	3	3	4	4	4	4	4	4	2	3	2	2	4	2	2	3	2	2	2	2	2	3	3	2	3	3	3	3	3	4	3	3	3	2	3	1	2	2	5	5	5	5	5
2	20	4	4	4	4	4	4	4	4	4	4	4	4	4	4	4	4	4	2	1	4	1	1	1	4	2	1	2	2	2	2	3	3	3	3	4	4	2	4	2	2	2	1	1	1	1	4	4	1
2	20	5	5	5	5	5	5	5	5	5	5	5	5	5	5	5	5	4	5	4	4	4	4	4	4	4	4	4	4	4	4	4	4	4	4	4	4	4	4	4	4	4	4	4	6	6	6	6	6
1	20	4	4	3	4	4	4	5	5	5	5	5	5	4	4	5	5	4	4	4	5	4	4	4	5	4	4	3	4	4	3	4	4	5	5	4	5	5	4	4	2	2	4	4	6	6	6	5	6
2	19	4	4	4	4	4	4	4	4	4	4	4	4	4	4	4	4	4	4	4	4	4	3	3	3	3	3	3	3	3	3	3	3	3	3	3	3	3	4	3	4	4	3	4	4	4	4	4	4
1	19	4	4	4	4	4	4	4	4	4	4	4	4	4	4	4	4	4	4	4	4	4	4	4	4	4	3	4	4	4	4	4	4	4	4	4	4	4	4	4	4	1	4	4	6	6	6	6	6
2	19	5	5	5	5	5	5	5	5	5	5	5	5	5	5	5	5	5	5	5	5	5	5	5	5	5	5	5	5	5	5	5	5	5	5	5	5	5	5	5	5	5	5	5	7	7	7	7	7
2	19	4	4	3	4	4	4	3	4	4	4	4	4	3	4	4	4	4	4	4	4	4	4	4	4	4	4	4	3	4	3	4	4	4	4	4	4	4	4	4	4	4	4	4	5	5	5	5	5
1	19	2	2	2	2	2	3	3	4	3	3	3	3	3	3	3	2	3	3	4	4	3	4	4	3	2	3	2	4	3	2	4	3	3	3	4	3	2	2	2	3	3	3	2	6	6	6	6	5
2	20	4	4	4	4	3	4	4	4	4	4	4	4	4	4	4	4	4	4	4	4	4	4	4	4	4	4	4	4	4	4	3	4	4	4	4	4	4	4	4	4	4	4	4	5	5	5	5	4
2	20	3	3	4	4	3	3	4	4	4	4	4	4	4	3	3	3	4	4	4	4	4	4	4	4	3	4	4	4	4	4	4	4	4	4	4	4	3	3	3	2	2	2	3	5	5	6	6	5
2	19	4	4	4	4	4	3	4	4	4	4	3	4	4	4	3	4	3	4	4	4	4	4	4	4	4	4	4	4	4	4	4	4	4	4	4	4	4	4	3	4	4	4	4	6	6	6	6	6
2	20	5	4	4	4	5	4	4	4	5	5	5	5	5	5	5	3	4	4	4	5	4	1	4	4	4	2	4	4	4	4	4	4	4	4	4	4	4	4	4	4	1	4	4	7	7	7	7	7
1	19	4	4	4	4	4	4	4	4	4	4	4	4	4	4	4	4	4	4	4	4	4	4	4	4	4	4	4	4	4	4	4	4	4	4	4	4	4	4	4	4	4	4	4	5	5	5	5	5
1	20	4	2	2	3	2	3	5	4	4	4	4	4	4	3	3	3	4	4	3	4	3	2	3	3	2	2	3	3	3	3	3	3	3	3	4	4	4	3	3	3	1	4	4	7	7	7	7	7
1	19	3	3	4	4	1	1	3	5	5	5	5	5	5	5	5	5	5	5	5	5	5	5	5	5	5	5	5	5	5	5	5	5	5	5	5	5	5	5	5	5	5	5	5	7	7	7	7	7
2	18	1	1	1	1	1	1	1	1	1	1	1	1	1	1	5	1	1	1	1	1	1	1	1	1	1	1	1	1	1	1	1	1	1	1	1	1	1	1	1	1	1	1	1	1	1	1	1	1
1	18	3	3	2	4	4	3	3	4	4	4	4	3	3	3	2	2	4	4	2	4	4	3	2	4	4	2	2	4	2	3	4	4	4	4	4	4	4	4	4	4	4	4	4	4	4	4	5	6
2	22	4	4	4	4	4	4	4	4	4	4	4	4	4	4	4	4	4	4	4	4	4	4	4	4	4	4	4	4	4	4	4	4	4	4	4	4	3	4	3	3	2	3	4	5	5	5	5	5
2	20	4	3	3	3	3	4	3	4	3	4	4	3	3	4	4	3	4	3	3	4	4	3	5	4	4	4	4	3	4	4	4	4	4	3	3	3	4	3	4	4	3	4	4	5	4	4	5	5
1	19	4	2	4	3	4	3	4	4	2	4	4	4	4	4	2	4	2	4	2	4	4	4	2	4	2	2	3	3	3	3	3	3	3	3	3	3	3	3	3	3	2	4	4	4	4	4	4	4
1	20	2	2	2	2	2	2	3	4	2	4	4	2	2	2	3	1	2	3	2	2	2	2	2	2	2	2	2	2	2	2	2	2	2	2	2	4	2	2	2	2	2	2	2	5	5	7	7	4
2	20	3	3	2	2	2	2	2	2	2	2	2	2	2	3	4	2	4	4	2	2	4	3	2	2	2	2	3	3	2	2	2	2	2	2	4	4	2	2	2	2	2	2	2	4	4	5	5	3
2	21	1	1	1	2	1	1	1	1	1	1	1	1	1	1	5	1	1	1	1	1	1	1	1	1	1	1	1	1	1	1	1	2	1	1	1	1	1	1	1	1	1	1	1	1	1	1	1	2
1	19	4	3	4	5	4	4	3	4	3	5	5	5	4	4	2	3	3	3	4	4	4	3	4	4	3	3	4	5	4	4	4	4	5	5	5	5	3	1	3	3	2	3	4	6	6	5	6	7
2	18	3	1	3	3	4	4	4	4	4	4	4	4	4	3	4	4	3	3	3	3	4	4	4	4	4	4	3	4	3	3	4	3	3	3	4	4	3	3	3	3	3	3	2	5	5	5	5	5
1	19	2	2	2	2	2	2	2	2	3	3	4	3	2	3	3	2	3	4	2	4	4	4	2	2	2	2	3	2	3	3	4	4	3	3	3	3	3	3	2	2	2	2	2	6	6	6	6	6
1	19	4	2	4	2	3	4	4	2	4	2	4	2	4	2	4	2	4	2	2	4	2	4	2	4	2	3	3	3	4	2	3	3	3	4	4	3	4	3	3	4	3	2	2	5	3	5	5	3
1	19	3	3	3	3	3	3	3	4	4	4	4	4	4	4	4	4	4	4	4	4	4	4	4	4	4	4	4	4	4	4	4	4	4	4	4	4	4	4	4	4	4	4	4	5	5	5	5	5
1	18	4	4	4	4	4	4	4	4	4	4	4	4	4	4	4	4	4	4	4	4	4	4	4	4	4	4	4	4	4	4	4	4	4	4	4	4	4	4	4	4	4	4	4	5	5	5	5	5
2	19	2	3	2	3	2	3	2	3	2	3	2	3	2	3	2	3	2	3	2	3	2	3	2	3	2	3	2	3	2	2	3	3	3	3	3	3	3	3	3	3	3	3	3	4	4	4	4	4
1	19	3	3	4	4	4	4	4	4	4	4	4	4	4	4	4	4	4	4	4	4	4	4	4	4	4	4	4	4	4	4	4	4	4	4	4	4	4	4	4	4	4	4	4	6	6	6	6	6
1	19	3	2	2	2	3	2	4	4	3	4	4	4	2	2	2	2	2	3	2	4	4	2	2	4	4	2	4	4	4	4	4	4	4	4	4	4	4	4	4	4	4	4	4	5	5	5	5	5
1	18	2	2	2	3	3	3	3	3	3	3	3	3	3	5	3	4	3	3	5	3	3	3	3	3	3	3	3	3	3	3	3	3	3	3	3	3	3	3	3	3	3	3	3	4	4	4	4	4
1	18	4	2	2	5	4	4	5	5	5	5	5	4	4	3	2	3	4	4	5	5	4	3	4	2	4	4	5	5	4	4	3	4	4	4	3	4	4	3	4	3	2	4	3	5	5	5	6	6
1	19	1	1	2	4	4	3	4	2	2	4	4	2	2	1	4	1	4	4	1	4	4	4	4	4	2	1	4	4	4	4	4	4	4	4	2	4	4	4	2	1	2	4	2	1	7	7	7	5
1	19	2	2	2	2	2	2	4	4	3	4	4	4	3	2	3	3	4	4	2	4	3	4	2	4	2	2	2	2	3	3	4	4	3	3	4	4	2	2	3	2	1	1	2	2	2	2	2	2
1	19	3	3	2	4	3	3	5	5	5	5	5	5	5	2	4	2	2	2	4	4	4	2	3	3	4	3	4	4	4	4	4	4	3	4	4	4	4	4	2	2	2	2	2	6	6	6	6	6
1	19	4	2	4	4	4	4	4	4	4	4	4	4	4	4	2	4	4	4	4	4	4	4	4	4	4	4	4	4	4	4	4	4	4	4	4	4	4	4	4	4	2	4	2	6	6	6	6	6
1	18	3	2	4	4	3	4	3	3	2	4	4	4	4	1	3	3	2	4	4	4	3	3	4	4	3	4	4	4	4	4	4	4	4	3	4	4	3	4	5	4	1	1	3	4	4	7	7	4
1	19	3	2	2	4	4	4	4	4	4	4	4	4	4	3	4	4	5	4	4	4	4	3	3	4	4	4	4	4	4	4	4	4	4	4	4	4	4	4	4	3	2	4	4	6	6	6	6	6
1	18	3	2	5	4	2	4	4	4	4	4	4	4	4	2	2	2	3	4	4	4	3	3	4	4	3	3	4	3	4	4	4	4	4	4	3	3	3	3	4	3	3	3	3	5	5	5	6	6
1	19	4	3	3	4	4	4	4	4	4	4	4	4	4	4	4	4	3	4	4	4	3	4	3	4	4	3	4	4	4	4	4	4	4	4	4	4	4	4	4	4	4	4	4	5	6	6	6	5
1	18	4	2	2	4	4	3	4	4	4	4	4	4	3	2	5	3	3	3	2	4	4	2	4	4	4	1	3	4	4	4	4	4	4	4	4	4	4	4	2	4	3	4	3	6	6	7	7	7
1	19	2	2	3	3	3	2	3	3	3	3	3	3	2	2	3	2	3	3	2	2	3	3	2	3	2	2	3	3	2	3	3	3	3	3	3	4	3	3	2	2	2	2	2	4	4	4	4	3
1	19	4	4	4	4	3	3	3	3	4	4	4	4	4	4	4	4	4	4	4	4	4	4	4	4	4	4	4	4	4	4	4	4	4	4	4	4	4	4	4	4	4	4	4	6	6	6	6	6
1	18	1	1	1	1	1	1	1	2	1	2	1	1	1	1	5	1	1	1	1	1	4	3	1	1	4	1	1	1	1	1	1	1	1	1	1	1	1	1	1	1	1	1	1	5	5	5	5	5
1	19	5	5	5	5	5	5	5	5	5	5	5	5	5	5	2	3	5	5	5	5	5	5	5	5	5	5	5	5	5	5	5	5	5	5	5	5	5	5	5	5	5	5	5	7	7	7	7	7
1	19	2	4	3	4	4	4	4	5	5	5	5	5	5	5	2	3	5	5	2	5	5	5	5	5	5	5	5	5	3	5	5	5	5	3	5	5	2	5	3	2	1	3	5	7	7	7	7	7
1	18	2	3	3	3	4	3	3	2	5	3	3	2	3	2	2	2	4	2	1	3	2	2	2	4	2	1	3	4	4	4	4	4	2	3	4	3	3	1	3	1	1	1	3	5	5	5	5	6
1	20	3	2	2	3	3	2	3	3	3	4	4	4	3	3	4	3	5	5	3	5	5	3	3	5	3	3	5	5	2	5	5	5	5	4	5	5	3	2	2	4	2	5	3	7	7	7	7	7
1	18	5	3	4	4	4	4	4	5	5	4	4	4	4	3	2	2	3	4	2	4	4	4	4	4	4	2	4	4	4	4	4	4	4	4	3	4	4	4	4	4	2	4	4	4	5	5	5	5
1	19	2	2	3	4	4	4	4	4	4	4	4	4	3	4	3	2	2	4	2	4	4	4	4	4	4	4	4	4	4	3	3	3	3	3	3	3	3	3	3	3	3	3	3	5	5	5	5	5
1	20	3	4	4	4	4	4	4	4	4	4	4	4	4	4	2	4	5	5	3	4	4	4	4	5	5	3	4	4	4	4	4	4	4	4	4	4	4	4	4	4	4	4	4	6	6	6	6	6
1	19	5	4	4	4	5	5	5	2	3	5	5	5	4	3	2	2	4	4	2	4	3	3	2	2	2	2	4	4	4	4	4	4	4	4	4	4	2	4	4	3	1	4	4	5	7	5	5	7
2	19	5	5	5	5	5	5	5	5	5	5	5	5	5	5	5	5	5	5	5	5	5	5	5	5	5	5	5	5	5	5	5	5	5	5	5	5	5	5	5	5	5	5	5	7	7	7	7	7
1	20	2	2	2	2	2	2	2	2	2	2	2	2	2	2	2	2	2	2	2	2	2	2	2	2	4	2	2	2	2	2	2	2	2	2	2	2	2	2	2	2	1	2	2	7	7	7	7	7
1	19	2	2	2	3	3	3	4	4	4	4	4	4	3	3	2	3	4	4	4	4	4	4	3	4	3	2	4	4	3	4	4	4	4	4	4	4	4	4	2	2	2	4	4	5	6	5	5	5
1	19	3	3	4	4	4	4	5	5	5	5	5	5	5	3	2	4	5	5	2	4	4	4	2	5	4	2	5	4	3	4	4	4	4	4	4	4	3	4	3	2	2	3	3	6	6	6	5	6
1	18	2	1	1	2	1	1	2	2	3	4	4	3	3	3	3	3	1	2	3	2	4	2	2	2	2	2	3	3	1	3	4	3	4	3	4	5	2	2	2	2	1	1	1	7	7	7	7	7
1	18	3	3	3	4	4	4	3	4	4	4	4	4	4	3	3	2	3	4	3	4	4	3	2	2	2	2	4	4	4	4	4	4	4	4	4	3	3	4	3	2	2	4	3	6	6	6	6	6
1	19	2	2	2	3	2	3	3	3	3	3	4	4	3	1	3	2	3	3	2	4	4	4	3	3	2	3	3	4	3	4	4	3	3	4	4	4	3	3	2	2	2	2	2	4	6	4	4	6
1	19	2	2	4	4	2	4	3	4	4	3	4	3	2	2	2	2	4	4	2	4	4	4	2	4	2	2	4	4	2	2	4	4	4	4	4	4	2	4	2	2	2	4	2	5	6	6	6	6
1	19	2	3	4	4	2	4	3	4	4	4	4	4	4	5	4	3	4	4	2	4	4	4	2	4	4	2	4	4	2	4	4	4	4	4	4	4	2	2	2	2	2	2	4	6	6	6	6	6
1	20	2	1	2	4	2	3	2	1	1	4	4	2	1	1	5	2	2	2	1	1	2	1	2	2	1	1	2	2	2	3	2	2	2	2	2	2	2	3	2	2	1	2	1	1	1	1	1	1
1	19	3	3	4	4	4	4	3	4	4	4	4	5	5	4	2	4	3	3	4	4	3	3	3	4	4	3	4	4	4	5	4	3	4	4	3	4	4	4	4	5	3	4	5	6	6	7	7	6
1	19	2	2	4	4	2	2	4	4	3	3	4	4	2	4	2	2	2	4	3	4	4	2	2	4	2	2	2	2	2	4	2	2	2	4	4	5	2	4	2	4	1	4	3	6	6	5	7	4
1	19	2	2	3	4	2	3	4	4	4	4	4	3	2	2	4	2	4	4	2	3	3	3	2	4	2	1	3	3	2	3	3	3	4	3	4	3	2	2	2	2	2	2	2	6	5	6	6	5
1	19	2	2	2	2	1	2	3	3	3	3	3	3	1	3	3	2	1	3	2	3	3	3	2	3	2	2	2	2	2	2	3	3	2	2	3	2	2	2	2	1	1	1	2	5	5	5	5	4
1	19	4	4	4	4	4	4	4	4	4	4	4	4	4	4	4	4	4	4	4	4	4	4	4	4	4	4	4	4	4	4	4	4	4	4	4	4	4	4	4	4	4	4	4	6	6	6	6	6
1	19	5	4	4	4	5	5	5	5	4	4	4	4	4	4	4	4	5	5	5	5	3	3	4	4	4	3	5	5	5	5	5	5	5	5	5	5	5	5	5	5	2	4	4	6	5	4	5	4
1	19	3	3	2	3	4	3	3	3	3	3	4	4	3	3	2	3	2	2	2	3	3	2	2	2	2	2	3	3	3	3	4	3	3	3	3	3	3	3	2	2	2	2	4	4	5	5	5	4
1	18	2	3	2	4	2	3	4	3	3	4	4	2	2	1	2	2	4	4	2	4	3	2	2	4	2	2	4	4	4	3	4	4	4	4	4	4	4	4	2	2	2	2	3	6	6	6	6	4
1	19	3	2	2	2	3	4	4	4	4	4	4	4	4	4	4	4	2	2	4	4	3	3	2	4	2	2	2	4	4	4	4	4	4	4	4	4	4	4	4	2	2	4	4	4	4	5	4	5
1	19	4	4	4	4	3	4	4	3	3	3	4	4	4	4	3	4	4	4	4	3	4	4	4	3	3	4	4	4	3	4	4	3	4	4	3	2	3	4	4	3	4	4	4	5	5	5	5	5
1	19	4	4	4	4	4	4	4	4	4	4	4	4	4	4	4	4	4	4	4	4	4	4	4	4	4	4	4	4	4	4	4	4	4	4	4	4	4	4	4	4	4	4	4	5	5	6	6	5
2	18	5	5	5	5	5	5	5	5	5	5	5	5	5	5	5	5	5	5	5	5	5	5	5	5	5	5	5	5	5	5	5	5	5	5	5	5	5	5	5	5	5	5	5	7	7	7	7	7
1	20	3	3	2	2	2	2	3	4	4	4	4	4	4	4	3	3	2	3	2	3	4	2	4	4	3	2	3	2	2	2	2	2	2	3	3	3	2	2	2	1	1	3	3	5	5	5	5	6
1	19	3	4	4	4	3	4	5	4	5	5	5	5	3	2	2	2	4	4	3	4	4	3	5	4	4	4	4	4	3	4	4	4	5	5	5	5	4	4	3	3	2	3	4	6	6	7	7	6
1	19	4	4	4	4	4	4	4	4	4	4	4	4	4	4	4	4	4	4	4	4	4	3	3	4	2	3	4	4	4	4	4	4	4	4	4	4	4	4	4	4	2	3	4	6	6	5	6	6
1	18	4	4	4	4	4	4	4	4	4	4	4	4	4	4	4	4	4	4	4	4	4	4	4	4	4	3	4	4	4	4	4	4	4	4	4	4	4	4	4	4	4	4	4	5	5	5	5	5
1	19	4	4	3	4	5	4	4	4	4	5	4	4	4	3	3	3	4	4	3	3	4	4	4	4	4	4	4	5	4	4	4	4	4	4	5	4	4	4	4	4	3	4	5	6	6	6	7	5
1	20	3	2	4	4	3	4	3	2	5	5	5	3	2	3	5	1	1	1	2	3	2	1	3	4	1	3	3	4	4	4	4	4	2	4	2	4	3	2	4	2	1	2	3	3	6	1	1	5
1	19	3	2	2	2	2	2	2	2	2	3	3	3	2	3	4	2	3	4	4	4	3	2	3	3	2	2	2	2	2	2	2	2	2	2	3	2	2	2	2	2	2	2	2	5	6	6	6	4
1	19	2	2	2	4	4	3	4	4	4	4	4	4	3	2	3	2	4	4	2	4	4	2	2	4	2	2	4	3	2	3	4	4	4	4	5	4	4	4	2	1	1	2	4	5	2	7	6	5
1	18	3	3	3	3	3	3	3	5	4	4	4	4	3	3	3	3	3	4	3	4	4	4	4	4	4	3	4	3	3	4	4	4	4	4	3	4	3	3	3	3	1	4	3	6	6	5	6	6
2	20	3	3	4	4	2	4	3	4	4	4	4	4	4	4	4	4	4	4	4	4	4	4	4	4	4	4	4	4	4	4	4	4	4	4	4	4	4	4	4	4	4	4	4	5	5	5	5	5
1	18	4	4	4	4	4	4	4	4	2	4	4	4	2	2	2	2	4	4	4	4	3	2	2	4	2	4	4	4	4	4	4	4	4	4	4	4	4	4	4	4	2	2	4	6	6	6	6	6
1	17	2	2	2	2	2	2	3	2	2	4	4	2	3	3	4	2	4	4	2	4	2	2	2	4	2	2	2	2	2	2	3	3	3	3	3	3	3	3	3	3	2	2	2	3	5	3	3	3
1	18	3	4	4	4	4	3	4	4	3	4	4	4	4	4	4	4	4	4	4	4	4	4	4	4	4	4	4	4	4	4	4	4	4	4	4	4	4	4	4	4	4	4	4	6	6	6	6	6
1	20	3	3	2	3	3	4	2	3	3	4	4	3	3	4	4	3	2	4	3	4	4	3	3	4	3	3	3	4	4	3	4	4	4	4	3	3	4	3	4	3	3	4	3	6	5	5	5	5
1	19	3	4	4	4	4	3	4	4	4	4	4	4	4	4	4	4	2	5	4	4	4	4	4	4	4	4	4	4	4	4	5	4	4	5	4	4	4	5	4	4	2	5	4	6	7	6	7	6
1	20	3	3	3	3	3	3	3	3	2	2	2	2	3	3	3	3	3	3	3	3	4	2	3	4	2	2	4	4	4	4	4	4	4	4	4	4	4	4	4	4	4	4	4	6	6	6	6	6
1	18	1	1	1	1	1	1	1	5	5	4	3	3	3	4	3	4	4	3	3	3	3	3	3	3	3	3	3	3	3	3	3	3	3	3	3	3	3	3	3	3	3	3	3	4	4	4	4	4
1	19	5	4	5	4	5	5	5	5	5	5	5	5	5	5	2	3	4	5	5	5	5	3	2	5	5	3	4	4	4	3	4	4	4	4	5	5	5	3	3	3	1	4	5	7	7	7	7	7
1	19	2	2	2	2	2	2	4	5	5	5	5	4	1	4	5	1	3	4	4	2	4	4	4	4	4	2	2	2	2	2	4	4	4	4	5	5	2	2	2	4	2	2	2	7	7	7	7	7
1	19	5	5	5	5	5	5	5	5	5	5	5	5	5	5	5	5	5	5	5	5	5	5	5	5	5	5	5	5	5	5	5	5	5	5	5	5	5	5	5	5	5	5	5	7	7	7	7	7
1	18	3	2	2	2	3	2	4	4	4	4	4	4	3	2	3	3	4	4	4	4	4	4	4	4	2	4	3	3	2	3	4	4	4	3	4	4	3	2	2	2	2	3	3	4	4	4	4	4
1	18	3	2	2	4	2	4	4	2	4	4	4	4	2	2	2	2	2	2	2	4	4	4	4	4	4	2	4	4	2	4	4	4	4	4	4	4	4	4	2	4	2	4	4	6	5	6	5	6
1	19	3	2	2	4	4	4	4	4	4	4	4	4	3	3	2	2	4	1	1	2	4	3	1	4	2	1	3	3	3	3	4	3	4	4	4	4	4	4	3	4	1	2	1	5	7	7	7	7
2	19	4	4	3	4	4	4	4	5	5	5	5	4	4	4	2	3	3	4	5	5	4	3	5	5	5	5	4	4	4	4	4	4	4	4	4	4	3	3	3	4	3	4	3	6	6	6	6	6
1	20	1	1	1	1	1	1	1	1	1	1	1	1	1	1	5	1	1	1	1	1	1	1	1	1	1	1	1	1	1	1	1	1	1	1	1	1	1	1	1	1	1	1	1	7	7	7	7	7
2	19	5	5	5	5	5	5	5	5	5	5	5	5	5	5	5	5	5	5	5	5	5	5	5	5	5	5	5	5	5	5	5	5	5	5	5	5	5	5	5	5	5	5	5	7	7	7	7	7
2	21	3	3	4	4	3	3	4	4	4	4	4	4	3	4	2	3	4	4	4	4	4	2	3	4	3	4	4	4	4	4	3	4	3	3	4	4	3	4	4	3	2	2	3	5	5	5	5	5
1	19	1	2	4	4	3	3	5	5	5	5	5	4	4	5	3	2	3	4	4	4	5	5	4	3	3	2	3	4	4	4	3	2	4	4	4	2	2	3	3	2	3	3	3	4	4	4	4	4
2	19	4	4	4	4	4	4	4	4	4	4	4	4	4	4	4	4	4	4	4	4	4	4	4	4	4	4	4	4	4	4	4	4	4	4	4	4	4	4	4	4	4	4	4	5	5	5	5	6
1	19	5	5	5	5	5	5	5	5	5	5	5	5	5	5	5	4	4	4	4	4	5	5	5	5	5	5	5	5	5	5	5	5	5	5	5	5	5	5	5	5	5	5	5	7	7	7	7	7
2	19	3	3	4	4	4	4	4	4	4	4	4	4	4	4	4	4	4	4	4	4	4	4	4	4	4	4	4	4	4	4	4	4	4	4	4	4	4	4	4	4	4	4	4	6	6	6	6	6
1	18	4	4	4	4	4	4	4	4	4	4	4	4	4	4	4	4	4	4	4	4	4	4	4	4	4	4	4	4	4	4	4	4	4	4	4	4	4	4	4	4	4	4	4	5	5	5	5	5
2	21	2	2	2	2	2	2	2	2	2	2	2	2	2	2	2	2	2	2	2	2	2	2	2	2	2	2	2	2	2	2	2	2	2	2	2	2	2	2	2	2	2	2	2	5	4	6	6	5
1	20	3	4	3	3	2	3	2	3	3	3	3	2	3	5	4	3	3	4	4	4	4	2	2	3	3	3	3	3	3	3	3	3	3	3	3	3	3	3	3	3	4	3	3	6	6	7	7	7
1	19	2	3	2	3	2	2	2	4	3	3	3	2	1	4	3	2	3	3	2	4	3	2	4	4	3	4	2	3	4	3	2	4	3	2	3	3	2	3	2	2	1	2	4	4	4	7	7	4
1	19	3	2	3	3	4	3	4	4	3	4	3	4	3	4	3	3	4	4	3	4	4	3	3	4	5	4	4	4	3	3	5	4	3	3	4	3	4	3	3	3	3	5	4	6	5	7	6	6
1	20	3	2	3	3	4	2	3	4	4	4	4	4	4	3	3	3	2	3	3	4	3	3	3	3	3	3	3	3	2	3	4	4	4	4	3	3	2	2	2	2	2	3	2	4	4	4	4	4
1	20	4	4	4	4	4	4	4	4	4	4	4	4	4	5	2	4	4	4	3	4	4	3	3	4	4	4	4	4	2	3	4	4	4	4	4	4	4	4	3	4	1	4	4	7	7	7	7	7
1	20	2	2	4	4	3	3	4	4	3	4	4	4	3	3	3	2	4	4	3	4	3	2	3	3	4	3	3	3	3	4	4	4	3	3	3	4	3	4	3	3	2	3	3	5	5	5	5	5
1	20	4	4	4	4	4	4	4	4	4	4	4	4	4	4	4	4	4	4	4	4	4	3	3	4	2	3	4	5	5	5	5	5	5	5	5	5	5	5	5	5	5	5	5	7	7	7	7	7
1	19	3	3	2	3	3	3	3	3	4	4	4	4	4	4	4	4	3	3	3	4	3	3	4	4	4	3	3	3	3	4	3	3	4	4	3	3	3	4	3	3	4	4	3	4	4	4	5	5
1	19	5	5	5	5	3	5	5	5	5	5	5	5	5	3	5	5	2	5	1	5	5	2	5	5	1	1	5	5	5	5	5	5	5	5	5	3	5	5	5	5	5	5	5	7	7	7	7	7
1	19	2	1	2	4	2	1	4	4	4	4	5	5	1	3	2	1	2	3	2	3	3	2	2	1	1	1	1	3	2	2	3	2	2	1	4	4	4	1	1	1	1	4	1	4	6	3	5	6
1	19	5	5	4	5	4	5	5	5	5	5	5	5	5	5	5	5	5	5	5	5	5	5	5	5	4	4	5	5	5	5	5	5	5	5	5	5	5	5	5	5	3	5	5	7	7	6	7	7
1	20	3	3	3	4	3	4	4	4	4	4	4	4	3	4	3	4	3	4	4	4	3	4	3	4	4	3	3	3	4	3	3	4	4	3	4	3	4	4	3	3	2	3	4	6	6	6	6	6
1	20	2	2	2	4	2	4	4	4	5	5	4	4	2	2	2	2	4	4	2	4	4	4	1	3	2	2	2	2	3	4	5	4	4	4	4	4	2	2	2	2	1	2	2	6	6	5	7	7
1	19	3	3	4	2	4	3	5	5	5	5	5	5	3	2	3	3	4	4	4	4	5	4	4	5	4	3	4	4	3	4	4	4	4	5	5	5	5	4	3	4	2	4	3	4	5	5	5	6
1	20	2	2	2	2	2	4	3	4	3	4	4	3	3	2	2	2	4	4	2	4	4	1	2	4	3	3	3	4	4	4	4	4	4	3	3	4	2	2	3	2	1	2	4	5	6	6	7	5
1	20	3	2	4	4	5	3	4	5	5	5	3	4	2	2	2	3	5	5	3	4	5	3	4	4	4	5	4	3	2	4	5	4	5	5	4	4	4	5	3	2	3	4	4	6	5	7	7	7
1	19	3	4	3	4	3	4	4	4	4	4	4	4	3	4	3	2	4	4	2	3	2	2	2	4	2	1	3	4	2	2	4	4	4	2	4	4	4	3	2	2	2	2	2	5	7	7	7	7
1	21	4	4	4	4	3	3	4	4	4	4	4	4	4	3	2	2	4	4	4	4	4	3	4	4	4	4	4	4	4	3	4	4	4	4	4	4	4	3	4	3	2	4	4	5	4	5	6	5
1	19	3	3	2	2	4	3	4	4	4	4	4	4	2	3	2	1	2	5	3	4	5	4	3	4	5	3	3	5	5	3	4	4	5	3	3	4	2	4	3	5	1	4	3	5	6	7	7	7
1	20	2	3	2	3	3	3	4	4	4	4	4	4	4	5	4	4	4	4	2	4	4	4	2	4	2	2	4	4	4	4	4	4	4	4	4	3	2	4	2	2	2	2	2	5	5	6	6	6
1	21	3	2	2	3	3	4	4	4	3	4	4	4	2	2	2	2	4	4	2	3	3	2	4	4	4	2	2	3	4	4	4	4	4	4	3	4	4	2	4	2	1	4	4	5	5	5	5	5
1	20	2	3	2	3	2	3	4	4	4	4	4	3	2	2	3	4	4	4	3	2	4	2	2	4	2	3	3	4	4	4	3	4	4	3	3	3	2	2	3	4	1	3	4	5	6	7	7	6
1	20	3	3	3	4	3	3	3	3	2	4	4	3	2	3	3	3	3	3	3	3	3	3	3	3	3	3	3	3	3	3	3	3	3	3	4	4	3	2	3	3	2	2	2	4	3	3	4	3
1	20	2	2	3	4	4	4	3	5	4	3	3	2	3	4	4	4	4	4	4	4	4	3	4	4	4	4	3	4	2	2	3	4	2	4	4	4	3	3	2	2	1	3	3	7	7	6	6	7
1	20	3	2	3	3	3	3	4	4	3	4	4	4	4	4	4	2	4	4	3	4	4	4	2	4	4	2	4	5	3	4	4	4	4	3	2	4	2	4	2	2	1	4	1	5	5	2	3	5
1	21	1	1	1	1	4	1	1	4	4	4	4	1	1	1	4	1	1	1	1	1	4	1	1	1	1	1	1	1	1	1	1	1	1	1	1	1	1	1	1	1	1	1	1	4	4	4	4	4
1	20	2	2	2	3	2	2	2	3	2	2	3	3	3	2	2	2	2	2	2	2	4	2	2	3	3	2	2	2	2	2	2	2	2	2	2	2	2	2	2	2	2	2	3	4	4	6	4	5
2	20	3	3	3	3	3	3	4	4	4	4	4	4	4	3	4	4	4	4	4	4	4	4	4	4	4	4	4	4	4	4	4	4	4	4	4	4	4	4	4	4	4	4	4	5	5	5	5	6
1	21	1	1	1	1	1	1	2	1	1	1	1	1	1	1	5	1	1	1	1	1	1	1	1	1	1	1	1	1	1	1	1	1	1	1	1	1	1	2	2	2	2	2	2	3	2	3	3	3
1	21	5	5	5	5	5	5	5	5	5	5	5	5	5	5	5	4	5	5	5	5	5	5	5	5	5	5	5	5	4	4	4	4	4	4	4	4	4	4	4	4	4	4	4	6	6	6	6	6
1	20	2	2	3	3	2	2	3	3	5	5	3	3	4	3	4	2	4	4	3	3	3	4	4	4	4	3	4	4	4	4	4	4	3	4	4	2	3	4	3	2	4	3	4	5	5	5	5	5
2	20	3	3	3	4	4	4	4	3	5	5	5	5	4	4	3	2	4	4	4	4	4	4	4	4	4	4	4	4	4	4	4	4	4	4	4	4	4	4	4	4	4	4	4	6	6	6	6	6
1	20	4	4	4	4	4	4	4	4	4	4	4	4	4	4	4	4	4	4	4	4	3	4	3	4	4	4	4	4	4	4	2	4	3	2	2	3	4	5	2	2	4	3	3	3	5	3	6	5
1	22	3	2	3	4	3	2	4	4	3	4	4	4	3	3	3	3	2	4	3	4	4	1	2	4	2	2	4	4	3	4	3	4	4	4	4	4	3	4	3	3	2	4	4	6	6	6	6	6
1	19	2	2	2	2	2	2	2	2	2	2	2	2	2	2	2	2	2	2	2	2	2	2	2	2	2	2	2	2	2	2	2	2	2	2	2	2	2	2	2	2	2	2	2	4	4	4	4	4
2	20	3	3	3	3	2	4	3	4	4	4	4	4	4	3	3	2	3	3	3	3	4	2	2	4	4	3	3	4	2	4	4	3	2	4	4	4	4	3	3	4	2	2	3	5	5	5	5	5
1	19	2	3	2	3	2	2	4	3	3	4	4	4	2	3	3	3	2	2	3	3	3	4	3	4	3	3	4	3	2	4	2	3	4	4	4	4	2	3	2	2	2	2	2	5	6	5	5	6
1	18	2	2	2	2	2	2	2	2	3	3	2	2	3	2	3	2	2	3	3	2	2	3	3	3	3	2	2	3	2	3	2	2	3	2	2	2	2	2	2	3	2	2	2	4	4	4	4	4
1	20	3	3	3	4	4	4	4	4	4	4	4	4	4	4	2	4	3	4	4	4	3	3	3	4	3	3	4	4	4	4	4	4	4	4	4	4	4	3	3	4	3	3	4	5	5	6	6	5
1	19	4	4	4	3	4	4	4	4	4	4	4	4	4	4	4	4	3	4	4	4	4	4	4	4	4	4	4	4	4	4	4	4	4	4	4	4	4	4	4	4	4	4	4	5	5	5	5	5
2	22	4	4	4	4	4	4	4	4	4	4	4	4	4	4	4	4	4	4	4	4	4	4	4	4	4	4	4	4	4	4	4	4	4	4	4	4	4	4	4	4	4	4	4	6	6	6	6	6
1	20	4	4	4	4	4	4	4	4	4	4	4	4	4	4	4	4	3	3	3	4	4	4	3	3	4	3	4	4	4	4	4	4	4	4	4	4	4	4	4	4	4	4	4	5	5	5	5	5
1	19	4	4	3	4	3	3	3	3	3	4	4	4	3	2	3	3	3	4	3	4	3	3	3	4	3	3	4	4	3	3	4	4	4	4	4	4	4	4	3	3	2	3	4	7	7	7	7	7
1	21	4	3	2	3	4	3	4	5	4	4	4	4	3	4	4	4	2	4	2	3	5	4	4	5	5	4	4	4	4	4	4	4	4	4	4	4	4	4	4	4	4	4	4	5	5	5	5	5
1	21	3	3	2	2	2	2	4	4	3	4	4	4	3	3	3	3	3	4	3	4	4	2	3	3	2	3	3	4	2	4	4	4	4	4	4	4	3	3	2	2	2	3	4	4	5	4	4	6
1	20	3	2	3	3	3	3	3	3	4	4	4	4	3	4	3	3	4	4	4	4	4	3	3	4	3	3	3	3	3	3	3	4	4	4	3	4	2	2	3	2	2	4	2	6	6	4	5	6
1	20	3	5	5	5	3	2	4	4	2	5	5	3	2	4	4	2	2	4	4	4	4	4	5	5	4	2	4	4	2	2	4	4	4	4	4	4	2	2	3	2	2	2	2	7	7	6	7	6
1	20	3	3	3	3	2	4	2	3	2	4	4	4	2	4	4	2	2	4	2	4	2	2	4	4	2	2	4	4	4	4	4	4	4	4	4	4	4	4	2	2	2	4	2	6	6	6	6	6
1	19	4	3	3	4	4	4	4	5	5	5	5	5	4	4	4	3	3	4	4	4	3	3	4	4	4	2	4	4	4	4	4	4	5	5	5	5	4	3	4	2	2	4	3	6	6	6	6	7
1	21	3	3	2	4	3	4	3	3	3	4	4	4	3	3	2	2	2	3	2	4	4	3	2	4	3	2	3	4	3	3	4	4	3	3	4	4	4	3	3	2	2	2	4	7	7	7	7	7
1	20	2	2	2	3	2	2	4	4	4	4	4	4	4	4	4	4	4	4	4	4	4	4	4	4	4	4	4	4	4	4	4	4	4	4	4	4	4	4	3	3	3	3	2	6	6	4	5	6
1	18	4	4	4	4	4	4	4	4	4	4	4	4	4	4	4	4	4	4	4	4	4	4	4	4	4	4	4	4	4	4	4	4	4	4	4	4	4	4	4	4	4	4	4	5	5	5	5	5
1	22	4	3	4	4	4	4	4	4	4	4	4	4	4	4	4	4	4	4	3	4	4	2	3	4	4	2	4	4	4	4	4	4	4	4	4	4	4	4	4	3	2	4	4	6	6	6	6	6
1	20	3	2	1	3	3	2	2	3	1	4	4	4	2	2	4	2	2	2	2	2	2	2	2	4	3	2	3	3	3	3	4	4	3	3	3	3	3	3	3	2	2	2	2	5	5	6	5	5
1	19	2	2	2	2	2	2	2	2	4	4	3	3	2	3	3	2	2	2	4	2	4	2	4	2	2	4	3	3	2	2	3	3	3	4	4	4	2	2	2	2	2	2	2	5	5	5	5	5
1	20	3	3	4	4	3	2	3	4	3	3	3	4	4	4	4	4	3	3	3	2	3	4	3	2	3	3	3	4	3	4	3	2	3	3	4	3	3	4	3	3	4	3	3	4	4	5	3	3
1	20	3	3	4	2	3	3	3	3	4	4	4	4	3	3	3	3	3	3	3	3	4	4	4	4	4	4	4	4	4	4	4	4	4	4	4	4	4	4	4	4	4	4	4	6	6	6	6	6
1	20	3	1	3	3	2	4	4	4	4	4	4	4	4	2	4	2	2	4	4	4	2	4	4	4	4	2	4	4	3	4	4	4	4	4	4	4	4	4	4	2	2	4	2	4	4	4	4	6
1	20	2	3	3	4	2	3	3	4	4	4	4	4	4	3	3	3	3	2	3	4	2	3	2	4	2	2	3	4	3	4	4	4	4	4	4	4	4	4	4	3	2	2	2	6	6	6	6	7
1	20	4	3	3	3	3	3	4	4	4	4	4	4	3	3	2	3	3	3	3	4	3	3	3	3	3	3	3	3	4	4	4	4	4	4	3	4	3	4	3	4	2	4	3	5	6	5	6	6
1	19	1	1	3	3	3	3	4	4	3	4	4	3	2	2	3	1	3	4	3	3	4	3	3	3	2	3	3	3	2	3	4	4	3	3	4	3	3	3	2	2	2	2	3	6	6	7	7	6
1	20	2	2	3	4	3	4	4	4	4	4	4	4	4	3	2	3	2	4	3	4	3	3	4	4	4	3	4	4	4	4	4	4	4	4	4	4	4	4	4	2	2	3	3	4	5	5	5	6
1	20	3	2	3	3	2	3	4	5	5	5	5	5	5	2	4	2	2	2	2	4	4	1	2	3	3	2	4	5	2	2	5	5	4	3	3	3	3	4	2	2	2	4	4	6	6	4	4	6
2	22	4	4	4	4	4	4	4	4	4	4	4	4	4	4	4	4	4	4	4	4	4	4	4	4	4	4	4	4	4	4	4	4	4	4	4	4	4	4	4	4	4	4	4	6	6	6	6	6
1	20	5	4	4	4	5	4	5	5	4	4	5	4	5	4	4	5	5	4	5	5	4	5	5	4	4	4	4	4	5	4	4	4	5	4	5	4	5	5	5	4	4	4	5	5	6	6	5	6
1	20	3	3	4	4	4	4	4	4	4	4	4	4	4	3	2	3	3	4	4	4	4	3	3	4	4	3	4	4	3	4	4	4	4	4	4	4	4	4	3	3	3	4	3	6	6	6	6	6
1	19	2	2	3	3	2	4	3	4	4	4	4	3	2	2	2	2	3	4	2	3	3	4	2	4	2	2	2	4	3	2	4	4	2	3	2	4	2	3	3	2	2	2	3	4	5	4	4	5
2	21	3	3	3	4	4	3	5	3	4	4	4	4	5	2	3	2	5	4	3	3	4	3	4	4	3	4	5	4	3	3	4	4	4	4	4	4	4	3	2	2	2	2	2	5	5	6	5	5
1	20	3	2	2	4	4	4	3	4	2	4	4	4	4	2	2	2	2	4	3	4	4	4	2	2	2	2	4	3	4	3	4	4	4	4	4	4	2	2	3	2	2	2	4	5	3	4	4	5
1	21	4	4	3	4	3	4	3	5	5	5	5	5	4	4	3	3	4	2	2	4	1	4	2	4	3	2	4	4	3	4	4	4	4	4	4	4	4	4	2	4	4	4	4	6	5	6	6	5
1	19	2	4	4	4	2	2	3	5	2	4	4	4	4	2	4	2	2	4	1	4	3	4	2	4	2	1	2	2	1	1	4	3	2	5	4	4	4	2	2	1	2	2	2	5	4	6	6	4
1	20	3	3	3	3	2	2	3	3	4	4	4	3	3	3	3	3	3	3	2	3	3	3	3	3	3	3	2	3	3	3	3	3	3	3	3	3	3	3	3	2	2	2	2	4	4	4	4	4
1	20	4	3	2	3	4	3	4	5	5	4	5	5	3	4	3	2	4	5	3	4	5	3	4	3	4	2	4	4	3	2	4	4	5	3	5	5	5	3	2	3	2	4	3	5	4	5	6	5
1	19	2	2	2	2	2	2	3	3	4	4	4	4	2	2	4	2	2	3	4	4	3	3	4	4	3	4	4	3	3	3	3	3	4	4	4	4	3	4	2	2	2	3	3	6	6	6	6	5
1	20	1	2	2	2	4	4	3	4	4	3	4	4	2	2	4	2	1	4	4	2	3	1	1	3	1	1	2	5	1	4	4	4	2	3	3	2	1	1	1	1	1	4	2	3	2	3	6	7
1	20	4	3	4	4	3	4	4	4	4	4	4	4	3	3	3	3	3	3	3	3	3	3	3	3	4	3	4	4	3	4	4	4	4	3	4	4	3	4	3	3	2	4	3	4	4	4	4	4
1	21	3	3	4	4	3	4	4	4	4	4	4	3	3	3	2	3	3	3	2	4	3	3	3	4	3	3	4	3	4	4	4	4	4	3	4	4	4	4	4	2	2	2	4	5	6	5	5	5
1	20	2	4	2	4	2	4	4	4	4	4	4	3	4	5	5	5	1	5	5	5	5	3	3	2	2	2	1	5	1	1	4	4	4	4	3	4	1	1	2	2	2	2	2	7	7	7	7	7
1	19	5	5	5	5	5	5	5	5	5	5	5	5	5	5	5	5	5	4	5	5	5	5	5	5	5	5	5	5	5	5	5	5	5	5	5	5	5	4	5	5	5	5	5	7	7	7	7	7
1	20	2	2	2	2	2	2	4	2	4	4	4	3	2	2	4	2	2	2	2	4	4	2	4	4	4	2	2	2	2	2	2	2	4	2	2	4	2	2	2	2	2	2	2	6	6	6	6	6
1	20	1	1	1	1	1	1	1	1	1	1	1	1	1	1	5	1	1	1	1	1	1	2	3	4	3	4	3	3	3	4	3	2	3	3	3	2	3	3	4	3	3	3	4	4	5	5	4	5
1	21	3	2	2	4	2	4	4	3	4	4	4	3	2	2	2	2	4	3	2	3	3	2	2	3	2	2	3	2	2	2	4	4	4	4	4	4	3	3	2	2	2	4	2	4	5	5	5	6
2	19	4	4	4	4	4	4	4	4	4	4	4	4	4	4	4	4	1	2	2	4	3	2	2	4	3	2	3	3	4	4	4	4	4	3	3	4	1	2	2	2	2	2	2	4	6	6	6	6
1	19	5	5	4	4	4	3	4	4	4	4	5	4	5	4	3	5	4	3	5	3	4	3	5	3	4	2	5	4	3	4	3	4	3	4	3	4	3	4	3	4	3	4	3	4	5	5	5	5
1	19	1	2	2	1	2	4	5	5	5	5	5	5	5	5	5	5	5	5	5	5	5	5	5	5	5	5	5	5	5	5	5	5	5	5	5	5	5	5	5	5	5	5	5	7	7	7	7	7
1	18	4	4	4	4	4	4	4	4	4	4	4	4	3	3	4	3	3	3	3	3	3	3	3	3	3	3	3	3	3	3	3	3	3	4	3	4	4	3	3	3	1	3	3	5	5	5	5	5
1	20	3	3	4	4	2	3	4	4	4	4	4	4	4	3	3	3	4	4	4	4	4	4	4	4	4	2	4	4	3	4	3	4	4	4	4	4	4	4	4	4	4	4	4	5	5	5	5	5
1	20	3	4	3	4	3	3	4	4	4	4	4	4	3	2	3	1	3	4	2	4	4	4	4	4	4	2	2	4	4	4	4	4	4	3	4	4	4	4	3	4	3	4	4	6	4	7	7	7
1	18	3	3	3	3	3	3	3	3	3	3	3	3	3	3	3	3	3	3	3	3	3	3	3	3	3	3	3	3	3	3	3	3	3	3	3	3	3	3	3	3	3	3	3	4	4	4	4	4
1	20	2	3	2	3	2	3	4	4	3	4	4	4	2	3	3	2	4	4	2	4	3	4	2	4	3	3	4	2	4	4	4	4	4	3	3	4	3	3	2	2	2	2	3	5	5	5	5	6
1	20	3	2	3	2	2	2	3	3	3	4	4	3	2	2	3	2	3	4	2	4	3	2	2	3	4	2	2	4	4	3	3	3	3	3	4	4	4	2	2	2	2	2	2	4	4	4	4	4
1	20	3	3	3	4	3	3	4	4	3	4	4	4	3	3	3	3	4	4	4	4	3	2	2	4	3	2	4	4	3	3	4	4	4	4	4	4	4	2	2	2	2	3	4	6	6	6	6	6
1	20	3	2	2	3	3	2	4	3	3	4	4	3	3	2	3	2	3	4	2	4	4	3	2	3	3	2	3	3	2	3	2	3	3	3	3	3	3	2	2	2	2	3	2	6	6	6	6	6
1	19	2	2	2	2	2	2	2	3	4	4	4	4	3	2	3	3	4	3	2	3	3	3	3	3	2	3	4	4	2	3	4	3	2	2	4	3	2	4	2	2	2	2	2	5	5	5	5	5
1	20	3	2	2	4	2	2	3	5	4	4	4	4	2	2	3	4	5	5	5	5	5	2	2	3	2	2	3	3	2	2	4	2	4	2	3	3	3	3	2	2	2	4	2	5	5	5	5	5
1	19	4	3	4	4	4	3	3	4	4	4	3	4	4	4	2	3	2	2	4	4	2	2	3	4	2	2	4	4	4	3	4	4	3	4	4	4	2	3	3	2	2	4	4	5	6	6	5	3
1	21	5	5	5	5	5	5	5	5	5	5	5	5	5	5	5	5	5	5	5	5	5	5	5	5	5	5	5	5	5	5	5	5	5	5	5	5	5	5	5	5	5	5	5	7	7	7	7	7
1	20	3	2	3	3	2	4	4	4	4	4	4	4	3	4	2	3	4	3	3	3	3	3	3	3	3	3	4	4	4	4	4	4	4	3	4	4	4	4	3	3	2	3	3	6	6	6	6	6
1	18	2	2	3	3	2	2	3	2	2	3	3	3	3	2	3	2	3	2	2	4	3	3	2	4	3	2	2	3	3	3	2	3	2	3	2	3	2	3	2	3	2	2	3	5	5	6	6	5
1	20	3	3	3	4	2	3	4	4	3	4	4	4	4	4	2	4	4	4	4	4	4	2	2	3	2	2	4	4	3	4	4	4	4	4	4	4	4	4	4	2	2	4	4	4	4	4	4	4
1	19	5	5	5	5	5	5	5	5	5	5	5	5	5	5	5	5	3	3	3	5	5	2	2	5	3	2	5	5	5	5	5	5	5	5	5	5	5	5	5	5	5	5	5	7	7	7	7	7
1	20	4	4	4	3	4	4	4	5	4	5	5	4	3	4	3	3	4	4	4	5	4	3	3	4	3	3	3	4	3	3	4	4	5	4	4	4	3	3	4	3	3	4	4	4	5	5	5	5
1	18	4	4	4	4	4	4	3	3	3	5	5	4	4	3	2	4	4	3	2	5	3	3	3	4	4	3	4	4	4	4	5	5	5	4	3	4	3	3	5	2	1	4	5	4	6	6	6	6
1	19	5	5	4	4	5	4	5	5	5	4	4	5	5	5	5	5	5	4	5	5	5	4	5	4	5	4	5	4	5	4	5	5	5	5	5	4	4	5	5	4	4	4	4	7	7	7	7	7
1	21	3	3	2	2	2	2	4	4	4	4	4	4	4	3	4	3	4	4	3	3	4	4	4	4	4	4	4	4	4	4	4	4	4	4	4	4	4	4	4	4	4	4	4	6	6	6	6	5
1	19	3	3	3	3	3	3	3	3	3	3	4	3	3	3	3	3	3	3	3	3	3	3	3	3	3	3	3	3	3	3	3	3	3	3	3	3	3	3	3	3	3	3	3	4	4	4	4	4
1	19	3	3	3	3	3	3	4	5	4	4	4	4	3	4	3	4	3	3	3	3	3	3	3	3	3	3	3	3	3	3	3	3	3	3	4	4	4	4	3	3	3	3	3	6	6	6	6	5
1	20	3	3	3	4	3	4	4	5	5	5	5	5	3	3	5	3	3	3	4	4	4	4	4	4	3	2	4	4	4	4	4	4	4	4	5	5	5	4	4	4	2	3	4	5	5	5	5	5
2	21	4	4	4	4	5	5	5	4	5	4	5	4	5	4	5	4	5	4	5	4	5	4	5	4	4	5	4	5	4	3	5	4	4	5	4	4	4	5	4	5	4	4	5	6	7	6	7	6
1	21	4	3	3	4	4	4	4	4	4	4	4	4	3	3	4	3	4	4	2	4	2	4	2	4	2	2	3	4	4	4	4	4	4	3	4	4	4	4	4	2	2	2	4	4	4	3	4	4
2	20	5	5	5	5	5	5	5	5	5	5	5	5	5	5	5	5	5	5	5	5	5	5	5	5	5	5	5	5	5	5	5	5	5	5	5	5	5	5	5	5	5	5	5	7	7	7	7	7
2	20	3	2	3	4	3	3	4	4	3	4	4	4	2	2	3	2	2	2	2	2	3	3	3	3	2	2	3	3	2	2	2	2	3	4	4	4	4	3	4	2	2	2	2	6	6	2	5	6
2	21	2	2	2	4	2	3	3	3	4	4	4	4	4	2	4	3	2	2	4	3	2	2	2	2	2	2	3	3	3	3	4	4	2	2	4	4	4	2	3	2	2	2	2	5	6	6	6	6
1	18	4	3	3	3	4	3	4	4	3	4	4	4	3	3	2	3	3	3	3	3	3	3	3	3	3	3	3	3	3	3	3	3	3	3	3	3	3	3	3	3	3	3	3	4	4	4	4	4
1	19	3	3	3	3	3	3	3	3	3	3	3	3	3	3	4	5	3	3	3	3	3	3	3	3	3	3	3	3	3	3	3	3	3	3	3	3	3	3	3	3	3	3	3	4	4	4	4	4
1	19	2	2	2	2	2	2	3	3	3	4	4	4	4	3	4	3	3	3	3	3	3	3	3	3	3	3	3	3	3	3	3	3	3	3	3	3	3	3	3	3	3	3	3	4	4	4	4	4
1	19	2	3	3	4	3	4	3	4	4	4	4	3	3	2	3	2	4	4	2	4	3	4	2	4	3	2	3	4	3	4	4	4	3	4	4	4	4	3	2	3	3	4	3	6	6	6	5	7
1	18	4	4	4	4	4	4	4	4	4	4	4	4	4	4	4	4	4	4	4	4	4	4	4	4	4	4	4	4	4	4	4	4	4	4	4	4	4	4	4	4	4	4	4	7	7	7	7	7
2	18	4	4	4	4	4	4	4	4	4	4	4	4	3	4	3	4	4	3	4	3	3	4	4	3	3	3	3	3	3	3	3	3	3	3	3	3	3	3	4	3	3	4	3	5	4	4	5	5
2	21	5	5	5	5	5	5	5	5	3	5	5	5	5	5	5	5	5	5	5	5	5	5	5	5	5	5	5	5	5	5	5	5	5	5	5	5	5	5	5	5	5	5	5	7	7	7	7	7
2	21	5	5	5	5	4	4	4	4	4	4	4	4	4	4	5	4	3	4	4	4	4	4	5	5	5	5	5	5	5	5	5	5	5	5	4	4	4	4	4	4	4	4	4	7	7	7	7	7
2	20	4	5	4	5	5	5	4	5	4	5	5	4	4	5	4	5	4	5	4	5	5	4	5	5	4	5	5	4	5	5	4	5	4	5	5	4	4	4	5	4	4	5	5	6	6	7	7	6
1	21	2	2	2	2	2	2	2	2	4	4	4	4	2	2	4	2	2	2	2	4	2	2	2	2	2	2	2	2	2	2	2	2	2	2	2	2	2	2	2	2	2	2	2	5	5	4	4	3
2	20	1	1	1	1	1	1	1	1	1	1	1	1	1	1	5	1	1	1	1	1	1	1	1	1	1	1	2	1	2	1	1	1	1	1	1	1	1	1	1	1	1	1	1	1	1	1	1	1
2	20	4	5	5	4	5	4	5	4	4	4	4	5	4	4	4	3	4	4	4	4	5	5	5	5	5	4	4	4	4	4	4	3	4	4	4	3	3	4	3	3	4	3	4	5	5	6	5	6
1	20	2	2	3	4	3	3	4	4	4	4	4	4	2	2	2	2	4	4	4	4	4	4	4	4	2	2	3	4	4	4	4	4	4	4	4	4	4	4	4	2	2	4	4	5	5	3	5	3
1	18	1	1	1	1	1	1	1	1	1	1	3	4	1	1	4	1	1	1	1	1	1	4	1	1	1	1	1	4	5	2	2	2	3	4	1	2	1	1	4	1	1	1	1	1	2	1	1	1
2	27	4	5	4	4	4	4	5	4	4	5	4	4	4	4	4	4	4	5	4	4	4	4	5	4	4	4	4	4	5	4	4	5	4	5	5	4	4	3	4	4	1	4	5	6	7	6	6	6
2	20	5	4	4	4	5	4	4	4	5	4	5	4	5	5	4	5	5	4	5	4	5	4	4	4	5	4	5	4	5	4	5	4	5	5	5	5	5	4	5	5	4	5	5	7	6	6	7	7
2	20	2	2	2	3	2	2	3	4	3	4	5	3	3	3	3	3	4	4	2	4	3	2	2	4	2	3	3	4	3	3	4	4	3	3	3	3	3	3	2	1	1	1	4	4	4	4	4	4
1	19	3	3	4	4	3	4	4	4	4	4	4	4	4	4	4	4	4	4	4	4	4	4	4	4	3	3	3	3	4	4	4	4	4	4	4	4	4	3	3	4	3	4	3	6	6	6	6	6
1	19	3	3	4	4	3	3	3	4	4	4	4	4	4	4	4	4	4	4	4	4	4	4	4	4	4	4	4	4	4	4	4	4	4	4	4	4	4	4	4	4	4	4	4	6	6	6	6	6
2	20	4	5	4	4	5	4	5	4	5	4	5	4	5	4	5	4	5	4	5	4	5	4	5	4	5	4	5	4	5	4	5	4	5	4	5	4	5	4	4	5	4	5	4	7	6	7	6	7
2	22	5	4	4	5	5	4	5	5	3	4	5	5	4	5	5	3	5	2	5	5	4	2	5	5	5	5	5	4	5	4	5	4	4	4	4	4	4	3	4	4	4	5	5	6	6	5	4	6
1	19	4	2	3	4	3	3	3	3	3	3	3	3	4	4	4	4	4	4	4	4	4	4	4	4	4	4	4	4	4	4	4	4	4	4	4	4	4	4	4	4	4	4	4	6	6	6	6	6
1	19	3	2	2	2	2	2	2	3	2	2	2	2	2	2	4	1	2	4	4	2	4	4	4	4	4	4	4	4	2	2	5	5	5	5	5	5	5	5	5	5	5	3	3	7	7	7	7	7
1	19	5	5	4	3	4	3	3	4	4	3	5	4	5	4	4	5	4	4	3	4	3	3	3	4	5	5	3	3	5	5	3	3	3	3	3	4	4	3	3	3	3	3	3	4	5	4	5	5
1	19	4	3	2	4	4	3	4	4	4	5	4	4	2	1	4	3	5	1	1	4	4	3	2	1	1	1	3	5	3	4	5	4	4	4	3	4	4	3	1	1	1	2	3	4	4	7	5	4
1	20	2	2	2	2	2	2	4	2	4	4	5	5	5	2	4	5	2	4	4	4	4	2	2	4	2	2	2	2	2	2	2	3	4	4	4	4	4	4	2	2	1	2	2	7	7	7	7	7
2	20	5	5	5	5	5	5	5	5	5	5	5	5	5	5	5	5	5	5	5	5	5	5	5	5	5	5	5	5	5	5	5	5	5	5	5	5	5	5	5	5	5	5	5	7	7	7	7	7
2	19	5	5	5	5	5	5	5	5	5	5	5	5	5	5	5	5	5	5	5	5	5	5	5	5	5	5	5	5	5	5	5	5	5	5	5	5	5	5	5	5	5	5	5	7	7	7	7	7
2	19	3	3	3	3	3	3	3	3	3	3	3	3	3	3	3	3	3	3	3	3	3	3	3	3	3	3	3	3	3	3	3	3	3	3	3	3	3	3	3	3	3	3	3	5	5	5	5	5
2	20	5	5	5	5	5	5	5	5	5	5	5	5	5	5	5	5	5	5	5	5	5	5	5	5	5	5	5	5	5	5	5	5	5	5	5	5	5	5	5	5	3	5	5	7	7	7	7	7
2	19	5	5	5	5	5	5	5	5	5	5	5	5	5	5	5	5	5	5	5	5	5	5	5	5	5	5	5	5	5	5	5	5	5	5	5	5	5	5	5	5	5	5	5	7	7	7	7	7
2	20	1	1	1	1	1	1	1	1	1	1	1	1	1	1	5	1	1	1	1	1	1	1	1	1	1	1	1	1	1	1	1	1	1	1	1	1	1	1	1	1	1	1	1	7	7	7	7	7
1	20	3	4	3	4	3	3	3	3	4	4	4	4	4	4	4	4	4	4	4	4	4	4	4	4	4	4	4	4	4	4	4	4	4	4	4	4	4	4	4	4	4	4	4	6	6	6	6	6
1	18	3	3	3	3	3	3	3	3	3	3	3	3	3	3	3	3	3	3	3	3	3	3	3	3	3	3	3	3	3	3	3	3	3	3	3	3	3	3	3	3	3	3	3	7	7	7	7	7
2	18	4	4	4	4	4	4	4	4	4	4	4	4	4	4	4	4	4	4	4	4	4	4	4	4	4	4	4	4	4	4	4	4	4	4	4	4	4	4	4	4	4	4	4	4	4	4	4	4
2	21	5	5	5	5	5	4	4	4	5	5	5	5	5	5	5	5	4	4	4	4	4	4	4	4	4	4	4	5	5	5	5	5	5	5	5	5	5	5	5	5	5	5	4	7	7	7	7	7
2	19	4	4	4	4	4	4	4	4	4	4	4	4	4	4	4	4	4	4	4	4	4	4	4	4	4	4	4	4	4	4	4	4	4	4	4	4	4	4	4	4	4	4	4	5	5	5	5	5
2	19	5	5	5	5	5	5	5	5	5	5	5	5	5	5	5	5	5	5	5	5	4	4	4	4	4	4	4	4	4	4	4	4	4	4	4	4	4	4	4	4	4	4	4	6	6	6	6	6
1	19	4	4	4	4	4	4	4	4	4	4	4	4	4	4	4	4	4	4	4	4	4	4	4	4	4	4	4	4	4	4	4	4	4	4	4	4	4	4	4	4	4	4	4	5	5	5	5	5
2	19	5	5	5	5	5	5	5	5	5	5	5	5	5	5	5	5	5	5	5	5	5	5	5	5	5	5	5	5	5	5	5	5	5	5	5	5	5	5	5	5	5	5	5	7	7	7	7	7
2	20	5	5	5	5	5	5	5	5	5	5	5	5	5	5	5	5	5	5	5	5	5	5	5	5	5	5	5	5	5	5	5	5	5	5	5	5	5	5	5	5	5	5	5	7	7	7	7	7
2	21	5	5	5	5	5	5	5	5	5	5	5	5	5	5	5	5	5	5	5	5	5	5	5	5	5	5	5	5	5	5	5	5	5	5	5	5	5	5	5	5	5	5	5	5	5	5	5	5
2	21	5	3	4	4	4	4	4	4	4	4	4	4	4	4	3	4	4	4	4	4	4	4	4	4	4	4	4	4	4	4	3	4	3	4	3	3	4	3	3	4	4	4	4	6	6	5	6	6
2	20	5	5	5	5	5	5	5	5	5	5	5	5	5	5	5	5	5	5	5	5	5	5	5	5	5	5	5	5	5	5	5	5	5	5	5	5	5	5	5	5	5	5	5	7	7	7	4	4
2	19	3	2	3	4	3	4	3	4	4	4	4	4	3	4	4	4	4	5	5	5	3	5	3	4	3	4	3	4	3	4	3	4	3	4	3	2	4	2	3	4	2	3	4	6	6	6	6	6
2	18	5	5	5	5	5	5	5	5	5	5	5	5	5	5	5	5	5	5	5	5	5	5	5	5	5	5	5	5	5	5	5	5	5	5	5	5	5	5	5	5	1	5	5	7	7	7	7	7
2	19	4	4	4	4	4	4	4	4	4	5	4	4	4	4	4	4	4	4	4	4	3	3	4	4	3	4	4	4	5	4	4	4	4	4	4	3	4	5	4	3	4	4	4	5	5	5	5	4
2	19	3	1	3	3	4	4	2	5	5	5	5	5	2	4	4	2	1	1	3	3	4	3	3	4	3	4	3	4	4	3	3	4	3	4	3	4	3	4	3	3	2	4	2	5	7	7	7	5
2	20	4	2	2	4	4	4	4	4	4	4	4	4	4	2	5	3	4	2	2	4	1	1	1	4	1	4	4	2	4	4	4	4	4	4	4	4	4	4	4	2	2	4	4	6	6	5	6	5
2	19	5	4	4	4	4	4	4	5	5	5	5	5	5	5	2	3	4	4	5	5	4	3	4	5	5	5	5	5	5	5	4	4	4	5	5	5	4	4	4	3	3	5	5	6	6	5	5	6
2	20	3	3	3	3	3	3	3	3	4	4	4	4	3	4	4	3	4	4	3	3	3	3	3	3	3	3	4	4	4	4	4	4	4	4	4	4	4	4	4	2	3	4	3	5	5	5	5	6
2	22	4	4	4	4	4	4	4	4	4	4	4	4	4	4	4	4	4	4	3	4	3	3	3	4	4	4	4	4	4	4	4	4	4	4	4	4	4	4	4	4	4	4	4	5	5	5	5	5
2	20	4	4	4	4	4	4	4	4	4	4	4	4	4	4	2	4	3	3	5	4	4	4	4	4	4	4	4	4	4	4	4	4	4	4	4	4	4	4	4	2	2	4	4	5	3	3	3	5
2	20	5	3	4	5	5	5	5	5	5	5	5	5	5	5	2	4	2	4	4	4	3	2	4	4	3	4	3	5	5	5	5	5	4	5	5	3	5	5	5	3	2	4	5	6	6	5	6	7
2	22	4	4	4	4	4	4	4	4	5	5	5	5	5	4	4	3	4	4	3	4	4	4	3	4	2	3	3	5	4	5	4	4	4	2	5	5	3	3	3	4	2	2	3	3	4	4	5	5
2	20	5	5	5	5	5	5	5	5	5	5	5	5	5	5	5	5	5	5	5	5	5	5	5	5	5	5	5	5	5	5	5	5	5	5	5	5	5	5	5	5	5	5	5	7	7	7	7	7
2	21	5	5	5	5	5	5	5	4	4	5	5	4	5	4	2	3	4	5	4	5	4	4	3	5	5	5	5	4	4	4	5	4	5	5	5	5	5	5	4	4	4	4	4	6	6	6	6	6
1	18	5	5	5	5	5	3	5	3	5	5	5	5	5	5	5	5	2	2	5	5	5	1	1	5	1	5	5	5	5	5	5	5	5	5	5	5	5	5	5	1	1	1	5	7	7	7	5	4
1	20	1	1	2	2	1	1	5	5	4	4	4	4	1	1	3	1	1	1	5	4	1	1	4	1	1	1	4	4	2	2	4	3	3	3	4	4	1	2	2	4	1	3	1	4	4	7	7	6
2	21	4	3	4	4	4	4	4	4	4	4	4	4	2	2	2	3	4	4	4	4	2	2	4	4	4	4	4	4	4	4	4	4	4	3	4	4	4	4	3	4	2	4	4	5	5	7	7	4
2	20	3	2	2	4	2	3	4	2	2	4	4	4	2	2	2	1	4	3	1	4	2	1	2	4	1	2	4	3	4	4	5	4	4	3	3	3	4	2	2	2	1	2	4	1	3	1	1	1
2	21	2	1	2	3	2	2	2	2	2	2	2	4	1	1	5	2	2	2	1	3	2	1	1	2	1	1	2	1	1	1	3	3	3	3	2	3	2	3	1	1	1	1	1	3	4	5	5	5
1	21	2	2	2	4	1	2	2	4	2	4	4	3	2	1	3	1	2	2	1	4	2	1	2	4	1	1	4	4	1	3	3	4	4	4	4	3	1	1	1	1	1	1	3	1	1	1	1	3
2	21	4	3	3	3	3	4	4	4	4	4	4	4	4	4	2	3	4	3	4	4	3	3	3	4	2	2	4	4	4	4	4	4	4	4	4	4	4	2	3	2	2	2	4	4	4	4	4	5
1	20	4	3	3	4	3	3	3	5	5	5	4	4	4	3	3	3	4	4	1	4	1	1	1	4	1	1	4	2	2	2	5	5	3	2	2	2	2	2	2	2	2	2	4	4	7	6	6	6
2	20	3	3	2	3	3	3	3	4	3	4	4	4	2	2	2	2	3	3	4	4	2	2	4	4	4	4	4	4	4	4	4	3	4	4	3	4	4	4	2	5	2	4	2	6	6	6	6	6
2	20	4	4	4	4	4	4	4	4	4	4	4	4	4	4	4	4	4	4	4	4	4	4	4	4	4	4	4	4	4	4	4	4	4	4	4	4	4	4	4	4	4	4	4	5	5	5	5	5
2	21	2	1	2	2	1	2	3	4	4	3	4	3	2	2	3	1	2	2	2	3	2	1	2	2	1	1	3	3	2	3	4	3	4	3	1	3	1	3	2	2	2	3	1	2	1	1	1	2
1	20	4	4	5	5	5	5	4	5	5	5	5	5	5	4	5	3	1	5	2	5	5	1	2	4	4	1	5	5	5	5	5	5	4	4	4	4	2	4	5	2	2	2	4	7	7	6	7	7
1	19	3	3	3	3	3	3	2	4	4	4	4	4	4	3	3	3	3	3	4	3	4	3	4	3	3	4	4	3	2	3	4	5	3	3	3	3	4	3	3	3	2	2	4	5	4	5	5	5
2	21	2	1	1	2	1	2	4	4	3	4	4	4	1	1	4	1	3	3	4	4	4	3	4	4	1	4	3	4	2	4	3	4	3	2	2	2	2	4	2	3	1	2	1	5	5	5	6	5
2	21	5	5	5	5	5	3	5	5	5	5	5	5	5	5	2	4	5	3	4	5	5	2	4	5	5	3	5	5	5	5	5	5	5	5	5	5	3	3	4	5	1	4	4	1	6	7	6	7
1	21	3	3	4	4	3	3	4	4	4	5	5	5	4	3	4	2	1	2	1	4	2	2	4	4	3	2	4	4	4	4	4	4	5	4	4	4	3	4	2	2	1	4	4	5	5	5	6	6
2	21	5	5	4	4	5	3	5	5	5	5	5	5	4	5	5	5	4	3	4	4	4	3	4	3	5	4	4	4	5	4	5	5	5	5	5	5	2	4	2	5	2	5	4	4	4	6	6	5
2	20	4	4	5	4	4	4	4	4	4	4	4	4	4	4	3	3	4	3	4	4	4	4	4	4	4	4	4	4	4	4	4	4	4	4	4	4	4	4	4	2	2	4	4	6	6	6	6	6
2	21	5	5	5	5	5	5	5	5	5	5	5	5	5	4	3	4	5	4	5	4	4	4	5	4	5	5	5	4	4	4	4	4	4	4	4	4	4	4	4	4	3	4	2	6	6	7	6	7
1	20	3	4	3	4	4	4	4	4	4	5	5	5	4	4	3	3	4	4	3	4	5	3	3	4	4	3	4	4	3	3	5	5	5	5	5	5	5	5	3	2	2	4	3	6	6	6	6	6
1	19	4	3	2	4	4	3	4	4	4	5	5	5	3	3	3	2	2	3	2	4	2	2	2	4	3	3	4	4	3	3	4	4	5	5	5	4	2	3	2	2	1	3	3	6	6	6	7	5
2	19	2	2	3	4	2	4	4	4	5	5	5	5	2	3	3	4	4	3	5	4	3	1	4	4	4	5	4	4	3	4	4	4	4	3	3	4	4	4	2	4	2	4	3	4	3	5	5	5
1	21	1	1	1	2	2	2	2	4	3	3	4	3	2	2	4	2	3	4	2	2	3	2	2	2	2	2	3	3	2	2	3	3	3	2	3	3	1	3	2	2	2	2	2	4	4	5	5	5
1	20	2	2	2	2	1	3	3	2	3	3	4	3	3	2	3	3	3	3	2	4	4	2	2	4	2	2	4	4	2	4	4	4	2	3	4	4	3	3	4	2	2	3	2	4	5	5	5	4
1	20	4	2	2	2	4	2	4	4	4	4	4	4	4	1	4	4	2	4	2	4	2	2	2	4	2	2	2	4	4	4	4	4	4	2	4	4	4	4	2	2	2	4	4	3	5	3	3	5
2	20	4	4	2	3	4	4	5	4	4	4	5	4	4	3	4	4	2	3	4	4	2	2	3	2	2	2	3	2	2	3	4	3	2	2	4	2	4	1	2	1	2	2	2	3	5	3	6	6
1	20	1	2	2	2	2	3	3	4	4	3	3	3	2	2	4	2	2	2	4	2	3	1	3	2	2	1	1	2	1	1	4	4	2	1	1	2	2	1	1	1	1	1	1	5	5	4	5	5
2	20	3	2	4	3	2	4	4	4	4	4	4	3	1	1	2	1	1	4	3	3	3	3	3	3	2	3	2	3	3	3	4	4	4	4	3	3	3	3	3	2	2	2	2	4	5	6	7	5
2	21	3	2	3	3	2	2	3	4	3	4	4	3	2	3	2	2	4	2	4	4	4	2	2	2	4	2	4	4	2	2	4	4	3	3	2	3	2	2	2	2	2	2	2	6	4	5	5	5
2	19	4	4	4	4	4	4	4	4	4	4	4	4	2	2	2	2	4	4	4	4	4	4	4	4	4	4	4	4	4	4	4	4	4	4	4	4	4	4	4	4	4	4	4	6	6	6	6	6
1	19	5	5	5	5	5	5	5	5	5	5	5	5	5	5	5	5	5	5	5	5	5	5	5	5	5	5	5	5	5	5	5	5	5	5	5	5	5	5	5	5	5	5	5	7	7	7	7	7
2	20	5	5	5	5	5	5	5	5	5	5	5	5	5	5	5	5	5	5	5	5	5	5	5	5	5	4	5	5	5	5	5	4	5	5	5	4	5	5	5	5	5	4	5	7	7	7	6	7
2	19	4	5	5	5	5	5	5	5	5	5	5	5	5	5	5	5	5	5	5	5	4	5	5	5	5	5	5	5	5	5	5	5	5	5	5	5	5	5	5	5	5	5	5	7	7	7	7	7
1	19	5	4	4	4	4	4	4	4	4	4	4	4	4	4	4	4	4	4	4	4	4	4	4	4	4	4	4	4	4	4	4	4	4	4	4	4	4	4	4	4	4	4	4	6	6	6	5	6
1	21	4	4	4	4	4	4	4	4	4	4	4	4	4	4	2	4	4	4	3	4	3	3	3	4	4	3	4	4	4	4	4	4	4	4	4	4	4	4	4	4	3	3	4	5	5	5	5	5
1	20	5	5	5	5	5	5	5	5	5	5	5	5	5	5	5	5	5	5	5	5	5	5	5	5	5	5	5	5	5	5	5	5	5	5	5	5	5	5	5	5	5	5	5	7	7	7	7	7
2	21	2	2	3	3	2	2	4	4	5	5	5	5	3	3	4	2	4	4	3	4	3	4	3	4	3	3	4	4	4	3	4	5	4	3	5	3	2	4	2	2	3	4	4	5	4	6	7	4
2	20	4	4	4	4	4	4	4	4	4	4	4	4	4	4	4	4	4	4	4	4	4	4	4	4	4	4	4	4	4	4	4	4	4	4	4	4	3	4	4	4	2	3	4	5	5	5	5	5
1	19	4	4	4	4	4	4	4	4	4	4	4	4	4	4	4	4	4	4	4	4	4	4	4	4	4	4	4	4	4	4	4	4	4	4	4	4	4	4	4	4	4	4	4	6	6	6	6	6
1	22	4	3	3	3	3	4	4	4	3	2	5	4	5	5	3	4	4	4	4	4	3	3	4	4	4	4	4	4	4	4	4	4	4	4	4	4	5	5	4	4	4	3	3	5	5	7	7	5
2	23	4	3	3	4	4	4	4	5	5	5	5	5	3	4	2	3	4	5	5	4	5	4	5	5	5	5	4	5	3	5	5	5	5	4	4	4	4	3	3	4	4	5	4	6	6	7	7	7
1	24	3	3	2	4	3	3	3	3	2	4	4	4	2	2	4	1	4	3	3	4	3	3	4	4	2	2	4	4	3	4	4	4	4	3	3	4	4	2	2	2	2	3	4	4	5	6	7	6
1	19	4	4	4	5	4	1	4	5	5	5	5	5	2	2	5	1	5	5	1	5	4	5	2	5	2	2	1	5	2	5	5	5	5	5	5	5	5	5	1	3	5	3	5	7	4	4	4	4
2	20	3	2	3	3	3	3	4	4	4	4	4	4	3	4	3	3	4	3	4	4	4	3	4	4	3	3	4	3	3	4	4	3	3	3	4	3	4	3	3	3	3	3	3	5	5	6	5	5
1	21	1	3	1	2	2	2	3	4	4	4	4	4	2	2	5	2	4	5	5	5	4	1	4	4	2	4	4	4	2	4	4	4	4	4	4	4	3	3	2	2	2	2	4	7	7	7	7	7
2	20	5	5	5	5	5	5	5	5	5	5	5	5	5	5	5	5	5	5	5	5	5	5	5	5	5	5	5	5	5	5	5	5	5	5	5	5	5	5	5	5	5	5	5	7	7	7	7	7
2	20	1	1	1	2	2	3	3	4	2	4	4	4	2	2	3	2	2	3	2	4	4	2	5	4	2	5	2	3	2	3	2	3	4	3	4	4	2	3	2	3	2	2	3	3	3	5	3	3
2	21	4	3	3	3	2	2	4	4	3	4	4	4	3	3	5	4	2	4	2	3	3	2	4	3	4	4	3	3	4	3	5	4	3	4	2	3	3	2	4	3	5	4	4	4	5	4	6	4
2	21	4	4	4	4	2	3	4	4	3	4	4	4	4	2	4	2	4	4	4	4	3	3	4	4	4	4	4	4	4	3	4	4	4	4	4	4	4	4	4	3	2	3	3	5	4	5	4	4
1	20	2	3	3	3	2	3	3	4	4	3	3	4	3	3	4	2	3	4	3	4	4	2	3	3	3	2	2	3	3	3	4	4	3	3	4	4	2	3	3	4	1	3	2	4	5	5	5	4
2	21	4	3	3	4	3	3	3	3	4	4	4	4	4	3	3	3	3	3	2	4	2	2	3	3	2	2	2	3	4	4	4	4	4	3	3	4	2	2	3	2	2	2	4	5	5	5	5	5
2	21	3	2	2	3	3	3	4	4	4	4	4	4	2	2	3	1	3	2	4	4	2	2	4	4	4	4	3	4	3	4	4	4	4	4	4	4	2	4	2	3	3	3	2	6	6	5	6	6
2	20	2	2	4	3	4	3	4	4	4	4	4	4	2	2	2	2	4	3	3	4	4	3	3	4	4	4	3	3	2	3	4	4	4	4	4	3	4	3	3	4	3	4	3	5	5	5	5	5
2	19	4	4	4	4	4	4	4	4	4	4	4	4	4	3	3	3	3	3	3	3	3	3	4	4	4	4	4	4	4	4	4	4	4	4	4	4	4	4	4	4	4	4	4	4	5	5	5	5
1	21	2	1	1	4	4	3	5	4	2	5	5	4	3	1	2	5	2	1	3	4	2	1	2	4	1	1	4	2	1	3	4	4	5	2	4	4	1	3	2	2	1	4	3	1	3	2	1	4
1	20	2	2	2	4	2	4	4	4	4	4	4	4	2	2	4	2	4	4	4	4	2	4	4	4	2	2	4	4	2	4	4	4	4	4	4	4	2	2	2	2	2	4	2	6	3	3	6	6
2	18	3	3	4	4	3	3	4	4	3	4	4	4	4	4	3	2	2	2	3	4	2	2	4	4	2	3	4	4	4	4	4	4	4	4	4	4	4	4	4	2	2	2	4	5	6	6	6	5
1	20	4	4	3	4	4	5	4	5	5	5	5	5	2	1	5	1	5	3	1	5	3	1	1	4	4	1	4	3	4	4	5	5	3	4	3	4	4	3	3	5	1	4	4	6	6	5	7	6
1	20	3	3	4	4	4	4	4	4	4	4	4	4	4	4	2	3	3	4	3	4	4	2	2	3	2	2	4	4	3	4	4	4	4	4	4	4	4	4	2	2	2	4	2	6	6	7	7	6
1	20	3	3	4	4	4	4	4	4	5	5	5	4	3	3	2	3	4	5	4	4	4	2	4	4	4	4	4	4	4	4	4	4	4	4	4	4	3	4	3	4	3	4	4	5	5	5	5	6
1	20	4	4	4	4	4	3	4	4	4	4	4	4	4	4	3	4	3	4	4	4	3	4	4	4	4	4	4	4	3	4	4	4	4	4	4	4	4	4	3	5	2	4	4	5	5	5	5	5
2	19	5	4	4	4	4	4	4	4	4	5	5	5	4	4	2	3	4	3	4	4	4	4	4	4	3	4	4	4	4	4	4	4	4	4	5	4	3	4	4	4	3	3	3	5	5	7	7	6
1	22	2	2	2	4	4	2	4	4	4	4	4	4	2	2	4	2	4	4	4	4	4	1	2	2	2	2	2	4	2	4	4	4	4	2	4	2	2	4	2	4	2	4	4	5	5	6	6	6
2	20	3	2	3	4	3	3	3	4	4	4	4	4	4	2	3	3	4	4	2	4	3	3	2	4	2	2	4	4	2	4	4	3	4	4	4	4	4	4	2	2	1	3	4	6	6	6	6	6
1	20	1	1	4	3	2	2	2	4	4	4	2	3	3	5	4	3	4	2	2	5	2	2	1	5	2	1	3	3	2	3	4	4	4	3	2	3	5	3	2	1	1	1	2	4	3	1	2	2
1	20	2	3	3	4	2	2	4	4	4	4	4	4	3	4	3	3	3	4	4	4	4	2	3	4	2	4	3	3	3	4	4	4	4	4	5	4	3	3	2	2	1	2	3	5	7	7	7	7
1	19	4	4	4	4	4	4	4	4	3	5	5	5	4	3	3	3	3	4	4	4	4	3	4	4	4	4	4	4	4	4	5	5	5	4	5	5	3	4	5	4	3	3	4	7	7	5	4	7
1	21	3	3	3	4	4	4	4	4	4	4	4	4	3	4	3	2	2	2	2	2	2	2	2	2	2	2	4	4	3	4	4	4	4	3	3	4	3	3	2	2	2	3	3	5	5	6	5	5
2	22	4	3	3	4	2	2	3	4	5	5	5	4	1	2	4	1	1	3	1	5	1	1	1	5	1	1	3	3	5	5	5	3	3	3	4	4	2	1	2	1	1	4	3	3	7	4	7	1
1	22	2	2	3	4	2	2	4	2	2	4	4	2	2	3	2	2	1	4	2	2	4	1	1	4	2	2	2	3	2	2	3	4	4	2	2	4	1	2	2	4	2	2	4	6	6	4	3	6
1	21	2	2	2	3	2	2	3	3	2	3	4	2	2	2	4	2	2	2	2	4	2	2	2	2	2	2	2	3	4	4	4	4	4	2	4	2	4	4	2	3	1	4	3	5	5	7	7	4
2	21	5	4	5	5	4	5	4	4	4	5	4	5	4	4	4	4	5	4	5	5	4	4	4	4	4	3	4	5	4	4	4	4	5	4	4	5	4	4	4	3	3	4	4	5	6	6	6	5
2	20	2	3	3	3	4	3	4	5	3	4	5	4	3	2	3	2	4	4	2	3	4	3	2	4	3	2	3	3	4	3	4	4	4	4	3	3	2	4	3	2	1	4	3	4	6	4	5	6
2	19	5	5	5	5	5	5	5	5	5	5	5	5	5	5	5	5	5	5	5	5	5	5	5	5	5	5	5	5	5	5	5	5	5	5	5	5	5	5	5	5	5	5	5	7	7	7	7	7
1	20	5	5	5	5	5	5	5	5	5	5	5	5	5	5	5	5	5	5	5	5	5	5	5	5	5	5	5	5	5	5	5	5	5	5	5	5	5	5	5	5	5	5	5	7	7	7	7	7
1	20	4	4	4	4	4	4	4	4	4	4	4	4	4	4	4	4	4	4	4	4	4	4	4	4	4	4	4	4	4	4	4	4	4	4	4	4	4	4	4	4	4	4	4	5	5	5	5	5
2	19	4	4	4	4	4	4	4	4	4	4	4	4	4	4	4	4	4	4	4	4	4	4	4	4	4	4	4	4	4	4	4	4	4	4	4	4	4	4	4	4	4	4	4	5	6	5	6	5
1	20	3	3	3	3	3	3	3	3	3	3	3	3	3	3	3	3	3	3	3	3	3	3	3	3	3	3	3	3	3	3	3	3	3	3	3	3	3	3	3	3	3	3	3	6	5	6	6	6
1	20	3	3	3	3	3	3	3	3	4	4	3	4	3	4	4	3	4	4	4	4	3	2	3	3	3	3	4	4	4	4	4	4	4	4	4	4	4	4	4	4	4	4	4	5	5	5	5	5
1	20	1	1	1	1	1	1	1	2	1	2	2	2	2	1	3	3	2	2	2	4	2	1	2	2	2	1	1	2	2	4	3	3	3	2	2	2	2	2	2	3	2	3	4	3	3	5	4	2
1	21	4	4	4	4	3	4	4	4	3	3	4	4	3	4	3	3	3	4	3	4	4	3	2	3	2	2	4	4	2	2	2	3	3	4	3	2	2	2	2	3	3	2	2	5	5	7	7	4
1	19	1	1	1	3	1	3	1	3	3	4	4	4	2	2	4	1	1	1	1	1	1	1	1	4	2	1	1	3	1	1	1	1	1	4	4	4	1	1	1	1	1	1	1	4	3	1	1	6
1	19	3	3	2	1	5	2	5	3	3	5	5	3	5	4	5	5	5	5	4	5	5	5	5	5	4	5	1	1	5	5	5	5	1	3	5	5	1	5	3	1	1	1	1	6	6	6	6	6
1	20	5	4	3	4	4	4	4	4	4	4	4	4	4	4	5	4	3	3	3	3	4	3	3	4	3	3	4	3	4	4	4	4	4	4	4	4	4	4	3	4	1	1	4	5	5	5	5	7
1	19	2	3	2	2	2	2	3	3	2	2	2	2	2	3	3	2	2	4	2	3	3	2	2	3	2	2	2	2	2	2	2	2	2	2	2	4	2	2	2	2	2	2	3	4	3	4	4	3
1	19	2	2	2	2	2	2	2	2	2	2	2	2	2	2	2	2	2	2	2	2	2	2	2	2	2	2	2	2	2	2	2	2	2	2	4	2	2	2	2	2	2	2	2	5	5	5	5	5
1	20	4	2	4	2	3	3	3	3	3	4	4	4	4	3	3	3	2	2	2	3	2	2	2	2	2	2	3	3	4	3	3	3	3	4	4	3	2	2	4	2	2	2	2	4	4	4	4	4
1	20	3	4	5	4	4	4	5	5	5	5	5	5	5	5	3	4	5	4	4	4	5	3	3	4	4	3	4	4	4	4	5	5	5	5	5	5	5	5	4	4	3	4	4	6	6	5	6	7
1	20	2	3	3	2	4	4	4	4	5	5	5	5	5	2	4	3	4	3	3	4	4	2	2	4	4	2	2	4	3	3	4	4	4	3	3	4	4	4	3	4	3	4	3	5	5	5	5	5
1	20	3	2	3	4	3	3	4	4	4	4	4	4	4	3	3	2	2	3	2	5	3	2	3	4	3	1	3	4	3	4	4	4	4	4	4	4	4	3	2	2	1	3	3	3	3	5	7	5
1	20	2	2	2	2	2	3	2	4	4	3	4	3	1	3	3	1	3	2	1	4	3	1	1	3	3	1	1	3	1	1	4	2	2	2	2	2	2	2	2	2	2	3	2	3	3	5	4	3
1	21	5	4	3	4	5	5	5	5	5	5	5	5	5	4	5	4	3	4	4	5	3	2	4	5	4	3	5	5	5	5	5	5	5	5	5	5	5	5	4	2	2	5	5	7	7	7	7	7
1	20	3	2	2	2	2	2	4	4	4	4	4	4	3	2	4	3	2	2	2	4	2	2	2	4	2	2	4	4	3	4	4	4	3	3	4	3	2	2	2	2	2	2	2	6	4	6	6	6
1	20	3	4	3	3	3	2	2	3	3	4	4	4	2	1	3	1	4	4	2	4	2	3	3	3	3	1	2	3	3	4	4	3	2	2	2	3	2	3	2	2	2	1	1	3	6	6	6	6
1	21	2	1	2	4	2	4	2	4	4	4	4	4	2	2	3	1	1	1	1	2	1	1	1	2	2	1	2	4	3	1	4	3	1	2	1	4	3	1	1	1	2	2	1	4	4	3	6	6
1	20	4	4	5	5	4	4	5	3	5	5	4	4	4	4	4	1	5	2	2	2	1	1	4	4	1	1	4	1	1	5	5	5	5	5	2	3	5	5	2	2	1	2	1	2	4	2	2	4
2	21	3	3	3	3	3	3	3	3	3	3	3	3	3	3	3	3	2	2	2	2	2	2	2	2	2	2	4	4	4	4	4	4	4	4	4	4	4	4	3	3	3	3	3	3	3	1	1	3
1	19	2	2	2	4	3	3	4	4	4	4	4	4	2	2	3	2	2	3	3	4	3	3	3	3	2	2	3	4	3	4	4	4	4	3	4	3	3	4	3	3	2	3	2	4	6	5	4	4
1	20	5	4	3	4	4	4	4	4	4	4	4	4	4	4	5	4	3	3	3	3	4	3	3	4	3	3	4	3	4	4	4	4	4	4	4	4	4	4	3	4	1	1	4	5	5	5	5	7
1	19	2	3	2	2	2	2	3	3	2	2	2	2	2	3	3	2	2	4	2	3	3	2	2	3	2	2	2	2	2	2	2	2	2	2	2	4	2	2	2	2	2	2	3	4	3	4	4	3
1	19	2	2	2	2	2	2	2	2	2	2	2	2	2	2	2	2	2	2	2	2	2	2	2	2	2	2	2	2	2	2	2	2	2	2	4	2	2	2	2	2	2	2	2	5	5	5	5	5
1	20	4	2	4	2	3	3	3	3	3	4	4	4	4	3	3	3	2	2	2	3	2	2	2	2	2	2	3	3	4	3	3	3	3	4	4	3	2	2	4	2	2	2	2	4	4	4	4	4
2	21	2	1	2	2	1	2	3	4	4	3	4	3	2	2	3	1	2	2	2	3	2	1	2	2	1	1	3	3	2	3	4	3	4	3	1	3	1	3	2	2	2	3	1	2	1	1	1	2
1	20	4	4	5	5	5	5	4	5	5	5	5	5	5	4	5	3	1	5	2	5	5	1	2	4	4	1	5	5	5	5	5	5	4	4	4	4	2	4	5	2	2	2	4	7	7	6	7	7
1	19	3	3	3	3	3	3	2	4	4	4	4	4	4	3	3	3	3	3	4	3	4	3	4	3	3	4	4	3	2	3	4	5	3	3	3	3	4	3	3	3	2	2	4	5	4	5	5	5
1	19	3	3	3	3	3	3	3	3	3	3	3	3	3	3	3	3	3	3	3	3	3	3	3	3	3	3	3	3	3	3	3	3	3	3	3	3	3	3	3	3	3	3	3	4	4	4	4	4
1	19	4	4	4	4	4	4	4	4	4	4	4	4	5	4	5	5	4	4	4	4	4	4	4	4	4	4	4	4	4	4	4	4	4	4	4	4	4	4	4	4	3	4	4	6	6	6	6	6
1	18	4	4	4	4	4	4	4	4	4	4	4	4	4	4	4	4	4	4	4	4	4	4	4	4	4	4	4	4	4	4	4	4	4	4	4	4	4	4	4	4	4	4	4	7	7	7	7	7
1	19	2	2	2	3	2	3	2	4	2	3	2	3	2	3	2	3	4	3	4	3	4	4	4	4	4	4	4	4	4	4	4	4	4	4	4	4	4	4	4	4	4	4	4	6	6	6	6	6
1	18	5	5	5	5	5	5	5	5	5	5	5	5	5	5	5	5	5	5	5	5	5	5	5	5	5	5	5	5	5	5	5	5	5	5	5	5	5	5	5	5	5	5	5	7	7	7	7	7
1	19	3	3	3	3	3	3	5	5	5	5	5	5	4	4	3	4	5	5	5	5	5	5	5	5	5	5	5	5	5	5	5	5	5	5	5	5	5	5	3	5	3	5	5	7	7	7	7	7
1	20	4	4	2	4	3	3	4	4	4	4	4	4	4	2	3	4	4	4	4	4	4	5	4	4	2	2	4	4	4	3	3	3	4	3	3	4	4	4	4	2	4	4	4	6	5	5	5	5
[truncated: 21 more columns]
